# Supplementary material for: Modelling post-implantation human development to yolk sac blood emergence
Source: Nature. 2023 Dec 13;626(7998):367–76. doi: 10.1038/s41586-023-06914-8 (PMC10849971; doi:10.1038/s41586-023-06914-8)
Supplement: Supplementary file 12 — Source Data Fig. 1 [file 41586_2023_6914_MOESM12_ESM.xlsx]

## Sheet: F1E
Figure 1E	D3	D4	D5
Lumen, Coverage	62	115	358
No Lumen, Coverage	84	34	4
Lumen, No Coverage	0	0	3
No Lumen, No Coverage	217	76	37

## Sheet: F1F
Figure 1F	Xiang_PreEpi_D6	Xiang_PreEpi_D7	Xiang_PreEpi_D8	Xiang_PreEpi_D9	Xiang_PreEpi_D10	Xiang_PostEpi_D9	Xiang_PostEpi_D10	Xiang_PostEpi_D12	Xiang_PostEPI_D14	Tyser_Epiblast_D16-19	Xiang_PSA-EPI_D14	Tyser_Primitive Streak_D16	Ma_E-AM_D14	Tyser_Amnion_D16	Ma_L-AM1_D16	Ma_L-AM2_D16	Xiang_Hypoblast_D7	Xiang_Hypoblast_D9	Xiang_Hypoblast_D10	Xiang_Hypoblast_D12	Xiang_PrE derived_D14	Tyser_Hypoblast_D16	Tyser_YS Endoderm_D16	Xiang_EXMC_D14	Tyser_YS Mesoderm_D16	Tyser_Hemogenic Endothelium_D16	Tyser_Blood Progenitors_D16	Tyser_Erythroblasts_D16	Tyser_Erythro-Myeloid Progenitors_D16	Tyser_Myeloid Progenitors_D16
D2_W1	5.66068	14.2368	3.9314	3.14568	14.986	5.99703	0	59.4858	24.0656	32.7632	64.374	74.5757	1.07899	0.27912	3.00002	0.013708	0.185005	0	0	0.005871	0	0.019101	2.61e-06	0.476493	0.002814	0.16359	7.1e-05	4.94515	0.004806	7.35e-05
D2_G1	5.28439	1.43338	0	0	0.246157	0	0	0.842983	0.177403	1.87991	2.17798	4.1828	9.94274	10.5554	1.21229	9.62571	5.19141	9.903	9.63722	16.5746	4.59291	46.7673	23.8706	3.03689	10.8725	0.813849	0.08846	0.010883	0.139964	0.107497
D2_G2	4.00073	3.23562	1.14916	0.341634	1.4852	0.341634	1.31854	2.1869	0.170476	0.195436	2.30703	0.303792	4.48546	3.99652	0	6.38391	9.85311	9.43818	10.2016	14.9383	5.85364	68.0211	58.2634	0.669563	9.62463	1.86419	0.344706	0.180596	1.686	1.71469
D2_G3	0.695043	0.911842	0	0	0	0	0	0	0	0.05121	1.18493	1.09092	1.4449	0	0.924607	4.36859	4.03608	5.13362	5.32416	8.6887	2.81873	21.3535	12.654	3.97598	7.10344	1.52258	0.115367	0.475544	1.30211	0.214086
D2_G4	3.38073	1.0444	0	0	0.268074	1.55222	0	1.84437	0.576223	0.250259	0.862857	3.21565	3.43214	1.88017	0.49479	13.7249	3.98174	2.27718	4.14675	7.2027	0	16.8967	6.36406	5.22787	7.78892	1.36577	0.112407	0.182876	0.042269	0.12929
D2_G5	1.62533	2.02179	0.548258	0.43631	0.130873	0	0	2.29525	0.082368	0.151034	2.49222	2.86816	3.5768	1.03607	3.42428	7.20621	0	0.337108	0.465835	1.01429	0	0.391684	0.842722	1.49156	10.1666	2.24338	1.0709	0.914497	0.96731	1.08639

## Sheet: F1G
Figure 1G	Xiang_PreEpi_D6	Xiang_PreEpi_D7	Xiang_PreEpi_D8	Xiang_PreEpi_D9	Xiang_PreEpi_D10	Xiang_PostEpi_D9	Xiang_PostEpi_D10	Xiang_PostEpi_D12	Xiang_PostEPI_D14	Tyser_Epiblast_D16-19	Xiang_PSA-EPI_D14	Tyser_Primitive Streak_D16	Ma_E-AM_D14	Tyser_Amnion_D16	Ma_L-AM1_D16	Ma_L-AM2_D16	Xiang_Hypoblast_D7	Xiang_Hypoblast_D9	Xiang_Hypoblast_D10	Xiang_Hypoblast_D12	Xiang_PrE derived_D14	Tyser_Hypoblast_D16	Tyser_YS Endoderm_D16	Xiang_EXMC_D14	Tyser_YS Mesoderm_D16	Tyser_Hemogenic Endothelium_D16	Tyser_Blood Progenitors_D16	Tyser_Erythroblasts_D16	Tyser_Erythro-Myeloid Progenitors_D16	Tyser_Myeloid Progenitors_D16
D4_W1	5.17508	16.6203	2.21437	3.31481	0	3.25029	16.6831	54.2775	23.9509	48.941	47.3013	98.9025	0.717232	3.34289	0.011703	0.71462	0.196665	0	0	0.007602	0.297549	0.134087	1.6e-06	0.524173	0.037508	0.176002	5.5e-06	4.27858	0.000216	5.48e-05
D4_W2	6.14366	9.64213	2.54721	1.31144	0	3.75094	10.4284	51.7387	24.8284	19.4721	68.5291	94.4444	0.04218	1.55331	1.22e-05	0.189552	0	0	0.044534	0	0	0.001239	8.93e-06	0.413771	0.00572	0.229677	0.001826	3.90367	0.001405	0.000484
D4_W3	1.14197	9.50741	0.422642	0.868224	0	1.55069	8.15159	36.2895	12.1905	19.0882	35.3526	45.7183	21.5332	24.8081	12.2258	14.0984	0	0	0.269214	0.035659	0.449032	1.43769	0.121113	5.87935	3.7993	0.951088	0.031541	0.38169	0.006685	0.002987
D4_G1	4.06502	2.44547	1.7049	0	0	1.42805	1.92271	0.250898	0.965898	0.29395	0.666953	2.29906	2.42568	2.03153	6.71103	4.43184	11.0803	12.5687	11.7323	29.0026	5.83856	89.8324	91.8966	2.06417	17.064	1.10232	0.072244	0.131923	1.6027	0.379665
D4_G2	5.21053	2.27069	0.5913	0	1.49027	1.19181	1.49099	0.988719	1.147	0.384012	0.897999	0.200543	5.88704	0.943186	13.0505	4.90613	9.88786	11.1109	11.2286	16.0474	3.84096	68.1977	62.7505	3.10393	27.8481	6.3353	1.31496	0.233751	3.30131	0.552311
D4_G3	2.30681	1.41123	0	0	0	0	0	0.842722	0.527386	1.70142	7.51474	21.4118	1.08886	0	1.93799	0.357373	1.51455	2.13983	1.35718	4.84668	0.759545	17.794	9.62879	1.38905	1.85075	0.458696	0.032029	0.334399	0	0
D4_G4	4.16743	0.490889	0	0	0	0.780857	0	0.6055	0	0.044664	1.6049	3.30821	3.3183	0	10.3969	2.62439	1.89847	2.71541	3.88901	5.26744	0	9.70226	6.25276	1.92164	3.47405	1.37874	0.125664	0.759092	0.309868	0.069713
D4_G5	1.12041	0.576407	0.416721	0.314949	0	0	0.065029	1.54012	0.33114	0.110476	0.916121	0.418726	8.30092	2.62881	18.3498	2.57956	0	0	0.038644	0.178333	0	0.025381	0.016461	1.48762	21.7635	5.05783	1.96078	3.24328	2.45295	1.29719
D4_G6	2.89533	2.69834	1.60252	1.25238	0	0	0.317201	2.23797	0.18137	0.022648	2.30883	1.94974	7.06496	2.97059	12.9264	0.737541	0.875375	1.19066	0.957123	2.38077	0	6.13911	4.9503	3.9091	24.6043	12.9997	2.7413	2.83604	2.4344	1.29546
