# Supplementary material for: Modelling post-implantation human development to yolk sac blood emergence
Source: Nature. 2023 Dec 13;626(7998):367–76. doi: 10.1038/s41586-023-06914-8 (PMC10849971; doi:10.1038/s41586-023-06914-8)
Supplement: Supplementary file 13 — Source Data Fig. 2 [file 41586_2023_6914_MOESM13_ESM.xlsx]

## Sheet: F2F
Figure 2F	Lumen+ Embryoid
ISL1 Expression (a.u.)	175.474
	123.476
	166.003
	188.039
	201.578
	147.436
	106.218
	155.449
	135.428
	148.202
	151.652
	136.815
	137.355
	159.522
	141.337
	140.358
	116.105
	112.273
	107.701
	137.648
	156.143
	160.834
	135.187
	153.035
	124.039
	169.953
	156.058
	160.096
	141.561
	151.298
	157.423
	142.113
	159.388
	139.316
	148.101
	163.312
	126.332
	121.823
	155.571
	170.22
	124.381
	142.58
	145.871
	154.564
	164.326
	153.593
	154.198
	102.109
	143.499
	168.109
	102.972
	123.122
	126.298
	132.602
	148.883
	127.618
	100.702
	153.474
	108.395
	151.985
	122.555
	128.606
	172.743
	148.591
	146.312
	170.948
	166.5
	164.249
	115.54
	152.352
	135.402
	164.68
	166.91
	137.165
	160.411
	161.086
	171.244
	174.732
	180.589
	176.862
	162.887
	149.489
	155.595
	152.54
	162.536
	149.704
	166.968
	148.333
	169.877
	184.555
	140.955
	163.18
	124.564
	138.739
	134.33
	165.043
	148.53
	154.576
	147.444
	149.056
	159.771
	147.669
	139.831
	168.461
	162.605
	163.752
	132.367
	132.639
	128.898
	145.185
	177.229
	143.265
	143.254
	172.429
	134.241
	179.302
	165.199
	150.615
	165.266
	154.78
	169.541
	145.037
	175.287
	133.092
	136.674
	171.587
	156.894
	162.374
	155.711
	158.604
	136.574
	140.001
	169.146
	135.057
	163.953
	119.45
	142.167
	141.622
	145.529
	149.616
	101.747
	140.86
	153.093
	154.424
	167.857
	131.095
	166.797
	173.112
	142.862
	133.539
	149.504
	134.911
	167.839
	160.949
	159.067
	141.998
	127.843
	164.496
	185.478
	156.143
	143.821
	167.819
	147.046
	128.671
	135.34
	140.101
	177.362
	146.037
	157.156
	148.347
	114.268
	130.128
	153.647
	152.945
	133.596
	142.155
	119.52
	181.549
	167.007
	164.2
	170.8
	106.013
	149.978
	148.221
	149.912
	129.434
	141.509
	125.131
	159.688
	163.025
	160.733
	129.616
	167.788
	144.932
	167.594
	166.27
	151.643
	161.096
	180.77
	157.185
	165.458
	171.144
	143.893
	158.291
	150.452
	132.972
	106.328
	126.425
	145.497
	141.532
	102.192
	117.63
	137.056
	152.997
	161.055
	156.368
	129.381
	177.271
	172.124
	135.668
	158.121
	158.536
	140.112
	165.903
	168.216
	150.499
	165.748
	151.467
	173.836
	154.445
	174.971
	160.294
	142.535
	168.668
	134.849
	166.022
	173.493
	153.041
	116.723
	141
	164.691
	148.663
	150.448
	165.578
	157.301
	116.9
	106.911
	159.096
	130.517
	162.421
	138.492
	148.637
	139.873
	160.597
	175.846
	159.088
	174.362
	171.655
	168.701
	152.687
	159.981
	159.534
	176.806
	141.275
	155.134
	160.348
	160.117
	180.403
	143.073
	159.346
	156.501
	150.452
	176.025
	140.831
	180.949
	156.279
	110.345
	145.236
	148.359
	157.353
	130.427
	124.452
	157.543
	138.356
	127.593
	157.619
	135.475
	164.21
	140.549
	170.708
	186.195
	105.912
	171.571
	149.24
	163.904
	142.541
	148.811
	166.867
	146.017
	120.794
	115.437
	154.588
	172.058
	161.039
	178.157
	164.931
	134.158
	178.591
	114.116
	163.663
	152.544
	105.798
	146.234
	163.46
	130.012
	150.722
	145.407
	152.028
	138.39
	158.4
	173.699
	167.022
	127.653
	151.646
	174.036
	124.124
	154.656
	181.303
	139.083
	115.113
	169.585
	152.624
	151.375
	153.634
	160.619
	148.842
	167.76
	180.658
	167.147
	177.297
	132.669
	185.793
	133.328
	163.1
	165.357
	191.146
	146.26
	179.438
	172.617
	161.639
