# Supplementary material for: Modelling post-implantation human development to yolk sac blood emergence
Source: Nature. 2023 Dec 13;626(7998):367–76. doi: 10.1038/s41586-023-06914-8 (PMC10849971; doi:10.1038/s41586-023-06914-8)
Supplement: Supplementary file 14 — Source Data Fig. 3 [file 41586_2023_6914_MOESM14_ESM.xlsx]

## Sheet: F3E
Figure 3E	Polar TBXT/MIXL1	Nonpolar TBXT/MIXL1	Negative for TBXT/MIXL1
Independent Biological Replicate Counts	38	14	51
	45	19	90
	45	34	60
	87	41	222
Totals	215	108	423

## Sheet: F3F
Figure 3F	Syn-polar	Anti-polar	Not Polar
Independent Biological Replicate Counts	15	11	14
	21	22	19
	23	10	34
Totals	59	43	67

## Sheet: F3H
Figure 3H	Radial Distance Away from the Peak Rolling Average CER1 Expression (degrees)
Degrees	0	0.187696	0.375391	0.563087	0.750782	0.938478	1.12617	1.31387	1.50156	1.68926	1.87696	2.06465	2.25235	2.44004	2.62774	2.81543	3.00313	3.19082	3.37852	3.56621	3.75391	3.94161	4.1293	4.317	4.50469	4.69239	4.88008	5.06778	5.25547	5.44317	5.63087	5.81856	6.00626	6.19395	6.38165	6.56934	6.75704	6.94473	7.13243	7.32013	7.50782	7.69552	7.88321	8.07091	8.2586	8.4463	8.63399	8.82169	9.00938
CER1 Expression Levels in WT Disc Replicates with Polar CER1 (a.u.)	2.65678	2.65678	2.65678	2.46016	2.46016	2.46016	2.46016	2.08119	2.08119	2.08119	1.47074	1.47074	1.47074	1.53703	1.53703	1.53703	1.65675	1.65675	1.65675	1.65675	1.53973	1.53973	1.53973	1.52666	1.52666	1.52666	1.5067	1.5067	1.5067	1.52906	1.52906	1.52906	1.52906	1.58091	1.58091	1.58091	2.35546	2.35546	2.35546	2.30427	2.30427	2.30427	2.12887	2.12887	2.12887	2.12887	1.88839	1.88839	1.88839
	1.63652	1.63652	1.63652	1.63652	1.26498	1.26498	1.26498	1.26498	1.0945	1.0945	1.0945	1.0945	1.07745	1.07745	1.07745	1.07745	1.07745	1.07745	1.07745	1.07745	0.905764	0.905764	0.905764	0.898705	0.898705	0.898705	0.898705	0.989876	0.989876	0.989876	0.989876	0.888601	0.888601	0.888601	0.888601	0.888737	0.888737	0.888737	0.888737	1.09996	1.09996	1.09996	1.09996	1.11566	1.11566	1.11566	1.11566	1.10381	1.10381
	1.71036	1.71036	1.69737	1.69737	1.69737	1.59282	1.59282	1.51006	1.51006	1.54501	1.54501	1.54501	1.6206	1.6206	1.67445	1.67445	1.67445	1.57854	1.57854	1.38093	1.38093	1.31678	1.31678	1.31678	1.54888	1.54888	1.62056	1.62056	1.47041	1.47041	1.47041	1.56115	1.56115	1.95109	1.95109	1.86397	1.86397	1.86397	1.32812	1.32812	1.20781	1.20781	1.52202	1.52202	1.52202	1.71691	1.71691	1.44619	1.44619
	1.55419	1.55419	1.53561	1.53561	1.31356	1.31356	1.20831	1.20831	1.16573	1.16573	1.25511	1.25511	1.23878	1.23878	1.15381	1.15381	1.28328	1.28328	1.44273	1.44273	1.44273	1.55882	1.55882	1.61822	1.61822	1.61841	1.61841	1.7381	1.7381	1.75258	1.75258	1.63636	1.63636	1.68896	1.68896	1.685	1.685	1.70571	1.70571	1.58859	1.58859	1.70357	1.70357	1.73485	1.73485	1.78662	1.78662	1.49862	1.49862
	2.71364	2.71364	2.71364	2.71364	2.81635	2.81635	2.81635	2.92068	2.92068	2.92068	2.92068	3.05816	3.05816	3.05816	2.73307	2.73307	2.73307	2.73307	2.14451	2.14451	2.14451	2.14451	1.7587	1.7587	1.7587	1.82585	1.82585	1.82585	1.82585	1.60426	1.60426	1.60426	1.60713	1.60713	1.60713	1.60713	1.48226	1.48226	1.48226	1.48226	1.47249	1.47249	1.47249	1.57258	1.57258	1.57258	1.57258	1.49605	1.49605
	2.03814	2.03814	2.03814	2.03814	2.03814	1.81298	1.81298	1.81298	1.81298	1.69429	1.69429	1.69429	1.69429	1.69429	1.68979	1.68979	1.68979	1.68979	1.81857	1.81857	1.81857	1.81857	1.81857	1.80713	1.80713	1.80713	1.80713	1.81353	1.81353	1.81353	1.81353	1.81353	1.82527	1.82527	1.82527	1.82527	1.82995	1.82995	1.82995	1.82995	1.82995	1.96021	1.96021	1.96021	1.96021	1.64288	1.64288	1.64288	1.64288
	2.17198	2.17198	2.17198	2.17198	2.21179	2.21179	2.21179	2.21179	2.28549	2.28549	2.28549	2.28549	2.18958	2.18958	2.18958	2.00051	2.00051	2.00051	2.00051	1.90079	1.90079	1.90079	1.90079	2.10106	2.10106	2.10106	2.10106	1.99258	1.99258	1.99258	1.99258	1.5191	1.5191	1.5191	1.5191	1.30356	1.30356	1.30356	1.49704	1.49704	1.49704	1.49704	1.24318	1.24318	1.24318	1.24318	1.03926	1.03926	1.03926
	1.47712	1.47712	1.43406	1.43406	1.43406	1.21084	1.21084	1.19331	1.19331	1.17822	1.17822	1.17822	0.989189	0.989189	1.02808	1.02808	1.29088	1.29088	1.32121	1.32121	1.32121	1.23131	1.23131	1.07406	1.07406	1.04298	1.04298	1.04298	1.02691	1.02691	1.0432	1.0432	1.17759	1.17759	1.17759	1.25433	1.25433	1.50056	1.50056	1.81433	1.81433	1.81433	1.53333	1.53333	1.58383	1.58383	1.31677	1.31677	1.31677
	2.02893	2.02893	2.02913	2.02913	1.63067	1.63067	1.63067	1.48743	1.48743	1.5565	1.5565	1.47389	1.47389	1.32093	1.32093	1.32093	1.20228	1.20228	1.1955	1.1955	0.944075	0.944075	0.872593	0.872593	0.995708	0.995708	0.995708	1.00952	1.00952	1.11027	1.11027	0.941649	0.941649	0.963931	0.963931	0.963931	0.86318	0.86318	0.847467	0.847467	0.733917	0.733917	0.724771	0.724771	0.685614	0.685614	0.685614	0.662687	0.662687
	2.2281	2.2281	2.05415	2.05415	1.94254	1.94254	1.56559	1.56559	1.36115	1.25593	1.25593	1.14347	1.14347	1.3291	1.3291	1.57972	1.57972	1.74523	1.74523	1.76588	1.76588	1.72034	1.72034	1.65673	1.55263	1.55263	1.53152	1.53152	1.58343	1.58343	1.58175	1.58175	1.49009	1.49009	1.47062	1.47062	1.46016	1.46016	1.50114	1.50114	1.4382	1.42881	1.42881	1.46766	1.46766	1.46873	1.46873	1.40678	1.40678
	1.70564	1.70564	1.65413	1.65413	1.65413	1.56409	1.56409	1.62967	1.62967	1.62967	1.68252	1.68252	1.56902	1.56902	1.57022	1.57022	1.57022	1.22694	1.22694	0.865004	0.865004	0.865004	0.563626	0.563626	0.458365	0.458365	0.368421	0.368421	0.368421	0.267877	0.267877	0.309478	0.309478	0.309478	0.389222	0.389222	0.56035	0.56035	0.952061	0.952061	0.952061	1.50293	1.50293	1.45258	1.45258	1.45258	1.25122	1.25122	1.27414
	2.24865	2.24865	2.16576	2.14504	2.14504	2.13336	2.13336	2.20305	2.20305	2.11133	1.83012	1.83012	1.6953	1.6953	1.08346	0.839115	0.839115	0.735746	0.735746	0.643645	0.643645	0.691027	0.786403	0.786403	1.33672	1.33672	1.80028	1.93369	1.93369	1.82025	1.82025	2.17085	2.17085	2.49114	2.63679	2.63679	2.50064	2.50064	2.27728	2.27728	2.15308	2.1067	2.1067	1.85198	1.85198	1.83311	1.55772	1.55772	1.3156
	2.82818	2.82818	2.82818	2.82818	2.82818	2.31883	2.31883	2.31883	2.31883	2.31883	1.90852	1.90852	1.90852	1.90852	1.73214	1.73214	1.73214	1.73214	1.73214	1.74569	1.74569	1.74569	1.74569	1.74569	1.58746	1.58746	1.58746	1.58746	1.58746	1.28157	1.28157	1.28157	1.28157	1.28157	1.28167	1.28167	1.28167	1.28167	1.28167	1.58746	1.58746	1.58746	1.58746	1.74484	1.74484	1.74484	1.74484	1.74484	1.70824
	1.8079	1.8079	1.8079	1.8079	1.89078	1.89078	1.89078	1.77671	1.77671	1.77671	1.77671	1.58575	1.58575	1.58575	1.58575	1.34923	1.34923	1.34923	1.21085	1.21085	1.21085	1.21085	1.32061	1.32061	1.32061	1.32061	1.26968	1.26968	1.26968	1.17387	1.17387	1.17387	1.17387	1.1317	1.1317	1.1317	1.1317	1.03067	1.03067	1.03067	0.930274	0.930274	0.930274	0.930274	0.793668	0.793668	0.793668	0.793668	0.837185
	2.2046	2.2046	1.91643	1.91643	1.91643	1.93243	1.93243	1.89238	1.89238	1.85936	1.85936	1.85936	1.70841	1.70841	1.46859	1.46859	1.53833	1.53833	1.53833	1.64338	1.64338	1.72376	1.72376	1.64686	1.64686	1.64403	1.64403	1.64403	1.67225	1.67225	1.70466	1.70466	1.77872	1.77872	1.77872	1.6463	1.6463	1.85068	1.85068	2.12404	2.12404	2.12404	2.18607	2.18607	2.1967	2.1967	2.40479	2.40479	2.40479
	2.27862	2.27862	2.27862	1.874	1.874	1.874	2.32102	2.32102	2.32102	2.32102	2.31813	2.31813	2.31813	2.33995	2.33995	2.33995	2.46177	2.46177	2.46177	2.53864	2.53864	2.53864	2.53864	2.34184	2.34184	2.34184	2.14835	2.14835	2.14835	2.2305	2.2305	2.2305	2.13959	2.13959	2.13959	2.13959	1.6956	1.6956	1.6956	1.36183	1.36183	1.36183	1.89049	1.89049	1.89049	2.41642	2.41642	2.41642	2.41642
	1.85589	1.85589	1.60517	1.60517	1.58022	1.58022	1.58022	1.84638	1.84638	1.74207	1.74207	1.84358	1.84358	2.30427	2.30427	2.23492	2.23492	2.17208	2.17208	2.17208	1.86532	1.86532	1.84784	1.84784	2.11793	2.11793	2.2334	2.2334	1.98547	1.98547	2.34181	2.34181	2.34181	2.56839	2.56839	2.38836	2.38836	2.28823	2.28823	1.39198	1.39198	1.19659	1.19659	1.19659	1.229	1.229	1.55608	1.55608	1.53073
	1.36025	1.36025	1.36025	1.15924	1.15924	1.15924	0.833862	0.833862	0.833862	0.442577	0.442577	0.442577	0.404293	0.404293	0.404293	0.380386	0.380386	0.380386	0.396408	0.396408	0.477204	0.477204	0.477204	0.415633	0.415633	0.415633	0.387942	0.387942	0.387942	0.423196	0.423196	0.423196	0.531025	0.531025	0.531025	0.423628	0.423628	0.423628	0.558164	0.558164	0.558164	0.771193	0.771193	0.771193	1.09547	1.09547	1.09547	1.41212	1.41212
	2.10302	2.10302	2.10302	2.15541	2.15541	2.15541	2.10353	2.10353	2.10353	2.01723	2.01723	2.01723	2.01723	1.74063	1.74063	1.74063	1.62013	1.62013	1.62013	1.39039	1.39039	1.39039	1.04515	1.04515	1.04515	0.993472	0.993472	0.993472	1.13027	1.13027	1.13027	1.13027	0.69425	0.69425	0.69425	0.52603	0.52603	0.52603	0.594605	0.594605	0.594605	0.61674	0.61674	0.61674	0.691902	0.691902	0.691902	0.853514	0.853514
	1.34558	1.34558	1.29801	1.29801	1.2797	1.2797	1.02007	1.02007	0.739116	0.739116	0.588426	0.532727	0.532727	0.534589	0.534589	0.517686	0.517686	0.530477	0.530477	0.570824	0.570824	0.582148	0.582148	0.605619	0.605619	0.642952	0.642952	0.64361	0.64361	0.635646	0.635646	0.573705	0.507968	0.507968	0.479544	0.479544	0.478226	0.478226	0.463422	0.463422	0.431717	0.431717	0.406859	0.406859	0.35421	0.35421	0.343092	0.343092	0.267964
	1.11802	1.11802	0.87108	0.87108	0.823578	0.823578	0.860082	0.860082	0.696108	0.696108	0.859022	1.06694	1.06694	1.20678	1.20678	1.15815	1.15815	0.854222	0.854222	0.615686	0.615686	0.388798	0.388798	0.324376	0.324376	0.322777	0.322777	0.458788	0.458788	0.525961	0.525961	0.616374	0.609969	0.609969	0.572864	0.572864	0.52012	0.52012	0.513841	0.513841	0.523861	0.523861	0.5547	0.5547	0.609518	0.609518	0.609593	0.609593	0.625459
	1.90724	1.90724	1.25114	1.25114	0.696736	0.696736	0.436766	0.436766	0.422192	0.422192	0.559399	0.559399	1.0782	1.0782	1.10913	1.10913	1.53973	1.53973	1.61929	1.61929	1.79659	1.79659	1.86223	1.86223	1.61824	1.61824	0.815707	0.815707	0.0917782	0.0917782	0.029304	0.029304	0.0325463	0.0325463	0.0587382	0.0587382	0.0678392	0.0678392	0.0624113	0.0624113	0.0530303	0.0530303	0.0612105	0.0612105	0.0412816	0.0412816	0.0265349	0.0265349	0.31071
	3.02005	3.02005	2.96776	2.96776	2.92286	2.92286	2.86066	2.86066	2.52453	2.52453	2.51263	2.51263	2.34559	2.34559	2.07569	2.07569	1.78853	1.78853	1.29569	1.29569	1.44122	1.44122	1.56926	1.56926	1.33435	1.33435	1.35354	1.35354	1.1039	1.1039	0.544643	0.544643	0.247164	0.247164	0.700074	0.700074	1.30591	1.30591	1.48758	1.48758	1.76385	1.76385	1.59709	1.59709	2.07345	2.07345	2.21026	2.21026	2.49269
	1.85599	1.85599	1.85599	1.72672	1.72672	1.72672	1.72672	1.59241	1.59241	1.59241	1.45293	1.45293	1.45293	1.35134	1.35134	1.35134	1.31934	1.31934	1.31934	1.31934	1.23354	1.23354	1.23354	1.08825	1.08825	1.08825	0.903543	0.903543	0.903543	0.903543	0.728012	0.728012	0.728012	0.610521	0.610521	0.610521	0.645424	0.645424	0.645424	0.645424	0.738717	0.738717	0.738717	0.897095	0.897095	0.897095	1.09788	1.09788	1.09788
	1.77751	1.77751	1.77751	1.77751	1.86986	1.86986	1.86986	1.86986	1.99653	1.99653	1.99653	1.99653	1.98664	1.98664	1.98664	1.98664	1.74017	1.74017	1.74017	1.74017	1.66446	1.66446	1.66446	1.66446	1.88749	1.88749	1.88749	1.88749	2.24609	2.24609	2.24609	2.24609	2.50469	2.50469	2.50469	2.50469	2.27926	2.27926	2.27926	2.27926	2.11665	2.11665	2.11665	2.11665	1.90152	1.90152	1.90152	1.90152	1.89817
	0.886401	0.886401	0.863116	0.863116	0.863116	0.781561	0.781561	0.578423	0.578423	0.571652	0.571652	0.806155	0.806155	0.806155	0.645685	0.645685	0.801822	0.801822	0.749026	0.749026	0.749026	0.643748	0.643748	0.643748	0.643748	0.590992	0.590992	0.529159	0.529159	0.529159	0.471383	0.471383	0.490849	0.490849	0.47045	0.47045	0.47045	0.442874	0.442874	0.398754	0.398754	0.395857	0.395857	0.38473	0.38473	0.38473	0.442449	0.442449	0.461797
	2.0041	2.0041	2.0041	2.0041	1.95758	1.95758	1.95758	1.95758	1.63207	1.63207	1.63207	1.63207	1.25015	1.25015	1.25015	1.25015	1.16086	1.16086	1.16086	1.20263	1.20263	1.20263	1.20263	1.22044	1.22044	1.22044	1.22044	1.13639	1.13639	1.13639	1.13639	1.07212	1.07212	1.07212	1.07212	1.0965	1.0965	1.0965	1.0965	1.25689	1.25689	1.25689	1.25689	1.28679	1.28679	1.28679	1.28679	1.0392	1.0392
	1.0891	1.0891	1.08702	1.08702	0.874905	0.874905	0.289436	0.289436	0.298637	0.298637	0.448031	0.448031	0.448031	0.374086	0.374086	0.356091	0.356091	0.43435	0.43435	0.397019	0.397019	0.451228	0.451228	0.386724	0.386724	0.411168	0.411168	0.306389	0.306389	0.205936	0.205936	0.203507	0.203507	0.203507	0.210434	0.210434	0.255644	0.255644	0.309509	0.309509	0.33376	0.33376	0.340999	0.340999	0.436271	0.436271	0.378507	0.378507	0.364773
	2.53237	2.53237	2.53237	2.43682	2.43682	2.43682	2.08645	2.08645	2.08645	2.08645	1.9966	1.9966	1.9966	2.08853	2.08853	2.08853	2.13333	2.13333	2.13333	2.29441	2.29441	2.29441	1.93816	1.93816	1.93816	1.57551	1.57551	1.57551	1.57551	1.31696	1.31696	1.31696	1.23565	1.23565	1.23565	1.27639	1.27639	1.27639	1.21816	1.21816	1.21816	1.41465	1.41465	1.41465	1.41465	1.49776	1.49776	1.49776	1.39154
	1.01451	1.01451	1.01451	0.981328	0.981328	0.981328	0.903521	0.903521	0.903521	0.860755	0.860755	0.860755	0.860755	0.8505	0.8505	0.8505	0.945312	0.945312	0.945312	0.983526	0.983526	0.983526	0.804996	0.804996	0.804996	0.75286	0.75286	0.75286	0.881016	0.881016	0.881016	0.866607	0.866607	0.866607	0.866607	0.832345	0.832345	0.832345	0.663484	0.663484	0.663484	0.477081	0.477081	0.477081	0.480986	0.480986	0.480986	0.474343	0.474343
	1.87171	1.87171	1.87171	1.87171	1.87171	1.8058	1.8058	1.8058	1.8058	1.8058	2.28595	2.28595	2.28595	2.28595	2.28595	2.28595	1.73377	1.73377	1.73377	1.73377	1.73377	1.32762	1.32762	1.32762	1.32762	1.32762	1.02427	1.02427	1.02427	1.02427	1.02427	0.874251	0.874251	0.874251	0.874251	0.874251	0.874251	0.732896	0.732896	0.732896	0.732896	0.732896	0.549663	0.549663	0.549663	0.549663	0.549663	0.649573	0.649573
	1.33143	1.33143	1.33143	1.14122	1.14122	1.14122	1.14122	1.1467	1.1467	1.1467	1.15937	1.15937	1.15937	1.15937	0.942857	0.942857	0.942857	0.642031	0.642031	0.642031	0.642031	0.493902	0.493902	0.493902	0.440481	0.440481	0.440481	0.440481	0.505391	0.505391	0.505391	0.444651	0.444651	0.444651	0.444651	0.239617	0.239617	0.239617	0.162857	0.162857	0.162857	0.204651	0.204651	0.204651	0.204651	0.18107	0.18107	0.18107	0.105263
	2.15753	2.15753	2.15753	2.07546	2.07546	2.07546	2.16789	2.16789	2.26976	2.26976	2.26976	2.15513	2.15513	2.15513	1.79004	1.79004	1.79004	1.92848	1.92848	1.9415	1.9415	1.9415	2.23226	2.23226	2.23226	1.89105	1.89105	1.89105	1.49761	1.49761	1.78939	1.78939	1.78939	1.8011	1.8011	1.8011	1.86168	1.86168	1.86168	1.91264	1.91264	1.86168	1.86168	1.86168	1.46269	1.46269	1.46269	0.995655	0.995655
Averages (CER1)	1.89455	1.89455	1.83546	1.79604	1.74347	1.70422	1.64728	1.62901	1.59182	1.56482	1.54627	1.55006	1.52823	1.53892	1.46832	1.45026	1.44976	1.42506	1.39884	1.37622	1.3579	1.33436	1.30507	1.28807	1.30318	1.27995	1.24892	1.25323	1.22254	1.19581	1.19097	1.17157	1.15771	1.18546	1.20383	1.17377	1.19226	1.19533	1.1941	1.19025	1.18022	1.2038	1.19947	1.20599	1.2139	1.22896	1.21862	1.1921	1.19482
Degrees	0	0.115496	0.230991	0.346487	0.461983	0.577478	0.692974	0.80847	0.923965	1.03946	1.15496	1.27045	1.38595	1.50144	1.61694	1.73244	1.84793	1.96343	2.07892	2.19442	2.30991	2.42541	2.5409	2.6564	2.7719	2.88739	3.00289	3.11838	3.23388	3.34937	3.46487	3.58037	3.69586	3.81136	3.92685	4.04235	4.15784	4.27334	4.38884	4.50433	4.61983	4.73532	4.85082	4.96631	5.08181	5.19731	5.3128	5.4283	5.54379
TBXT Expression Levels in WT Disc Replicates with Polar CER1 and Anti-polar TBXT (a.u.)	0.219364	0.219364	0.219364	0.219364	0.219364	0.152408	0.152408	0.152408	0.152408	0.152408	0.152408	0.196539	0.196539	0.196539	0.196539	0.196539	0.213318	0.213318	0.213318	0.213318	0.213318	0.238665	0.238665	0.238665	0.238665	0.238665	0.238665	0.238665	0.277812	0.277812	0.277812	0.277812	0.277812	0.307556	0.307556	0.307556	0.307556	0.32667	0.32667	0.32667	0.32667	0.32667	0.360252	0.360252	0.360252	0.360252	0.360252	0.360252	0.360252
	0.203733	0.203733	0.203733	0.203733	0.203733	0.236095	0.236095	0.236095	0.236095	0.236095	0.20911	0.20911	0.20911	0.20911	0.20911	0.208494	0.208494	0.208494	0.208494	0.208494	0.219216	0.219216	0.219216	0.219216	0.198211	0.198211	0.198211	0.198211	0.198211	0.205911	0.205911	0.205911	0.205911	0.205911	0.243109	0.243109	0.243109	0.243109	0.243109	0.300412	0.300412	0.300412	0.300412	0.300412	0.310762	0.310762	0.310762	0.310762	0.310762
	1.04441	1.04441	1.04441	1.0682	1.0682	1.0682	1.0682	1.05906	1.05906	1.05906	1.02305	0.971276	0.971276	0.971276	0.971276	0.742191	0.742191	0.742191	0.660699	0.660699	0.660699	0.603741	0.603741	0.603741	0.593601	0.593601	0.593601	0.593601	0.533302	0.375	0.375	0.375	0.375	0.251587	0.251587	0.251587	0.146282	0.146282	0.146282	0.0715564	0.0715564	0.0715564	0.0620636	0.0620636	0.0620636	0.0620636	0.0311388	0	0
	0.312913	0.312913	0.312913	0.312913	0.312913	0.163293	0.163293	0.163293	0.163293	0.163293	0.0416226	0.0416226	0.0416226	0.0416226	0.0416226	0.00440176	0.00440176	0.00440176	0.00440176	0.00440176	0.00313059	0.00313059	0.00313059	0.00313059	0.00445765	0.00445765	0.00445765	0.00445765	0.00445765	0.00569426	0.00569426	0.00569426	0.00569426	0.0155775	0.0155775	0.0155775	0.0155775	0.0417136	0.0417136	0.0417136	0.0417136	0.0417136	0.035343	0.035343	0.035343	0.035343	0.035343	0.0612878	0.0612878
	0.10302	0.10302	0.10302	0.10302	0.10302	0.0974173	0.0974173	0.0974173	0.0974173	0.0974173	0.0950588	0.0950588	0.0950588	0.0950588	0.0950588	0.0689316	0.0689316	0.0689316	0.0689316	0.0689316	0.0689316	0.0457421	0.0457421	0.0457421	0.0457421	0.0457421	0.0327395	0.0327395	0.0327395	0.0327395	0.0327395	0.00961098	0.00961098	0.00961098	0.00961098	0.00961098	0.00126582	0.00126582	0.00126582	0.00126582	0.00126582	0.00326397	0.00326397	0.00326397	0.00326397	0.00326397	0.00125261	0.00125261	0.00125261
	0.131486	0.131486	0.131486	0.131486	0.131486	0.131486	0.131486	0.131486	0.0875173	0.0875173	0.0875173	0.0875173	0.0875173	0.0875173	0.0875173	0.0875173	0.0382003	0.0382003	0.0382003	0.0382003	0.0382003	0.0382003	0.0382003	0.00842697	0.00842697	0.00842697	0.00842697	0.00842697	0.00842697	0.00842697	0.00842697	0.0046332	0.0046332	0.0046332	0.0046332	0.0046332	0.0046332	0.0046332	0.0046332	0.0040293	0.0040293	0.0040293	0.0040293	0.0040293	0.0040293	0.0040293	0.0040293	0.012436	0.012436
	0.00742115	0.00742115	0.00742115	0	0	0	0	0	0	0	0	0	0	0	0	0	0	0	0	0	0	0	0	0.000468384	0.000468384	0.000468384	0.00678295	0.00678295	0.00678295	0.00812183	0.00812183	0.00812183	0.00812183	0.033557	0.033557	0.033557	0.0221878	0.0221878	0.0221878	0.00633837	0.00633837	0.00633837	0	0	0	0	0	0	0
	0.0369318	0.0369318	0.0369318	0.0369318	0.0369318	0.00674237	0.00674237	0.00674237	0.00674237	0.00674237	0.00674237	0.00890208	0.00890208	0.00890208	0.00890208	0.00890208	0.00947482	0.00947482	0.00947482	0.00947482	0.00947482	0.00947482	0.00947482	0.0073088	0.0073088	0.0073088	0.0073088	0.0073088	0.0032	0.0032	0.0032	0.0032	0.0032	0.00523952	0.00523952	0.00523952	0.00523952	0.00523952	0.00523952	0.00931966	0.00931966	0.00931966	0.00931966	0.00931966	0.0124801	0.0124801	0.0124801	0.0124801	0.0124801
	0.166083	0.166083	0.166083	0.166083	0.166083	0.141634	0.141634	0.141634	0.141634	0.141634	0.141634	0.113425	0.113425	0.113425	0.113425	0.113425	0.0925998	0.0925998	0.0925998	0.0925998	0.0925998	0.08	0.08	0.08	0.08	0.08	0.0700995	0.0700995	0.0700995	0.0700995	0.0700995	0.0700995	0.0700995	0.0492658	0.0492658	0.0492658	0.0492658	0.0258411	0.0258411	0.0258411	0.0258411	0.0258411	0.0137795	0.0137795	0.0137795	0.0137795	0.0137795	0.0137795	0.0137795
	0.268577	0.268577	0.268577	0.268577	0.268577	0.224412	0.224412	0.224412	0.224412	0.224412	0.139789	0.139789	0.139789	0.139789	0.139789	0.172075	0.172075	0.172075	0.172075	0.172075	0.172075	0.249039	0.249039	0.249039	0.249039	0.249039	0.346875	0.346875	0.346875	0.346875	0.346875	0.359967	0.359967	0.359967	0.359967	0.359967	0.291411	0.291411	0.291411	0.291411	0.291411	0.315332	0.315332	0.315332	0.315332	0.315332	0.340018	0.340018	0.340018
	0.0667811	0.0667811	0.0667811	0.0667811	0.0588563	0.0588563	0.0588563	0.0379213	0.0379213	0.0379213	0.0379213	0.0269876	0.0269876	0.0269876	0.0269876	0.0318988	0.0318988	0.0318988	0.0466361	0.0466361	0.0466361	0.0466361	0.0458971	0.0458971	0.0458971	0.0458971	0.038693	0.038693	0.038693	0.0260678	0.0260678	0.0260678	0.0260678	0.0349374	0.0349374	0.0349374	0.0349374	0.0858774	0.0858774	0.0858774	0.259768	0.259768	0.259768	0.259768	0.275257	0.275257	0.275257	0.275257	0.372629
	0.434795	0.434795	0.434795	0.434795	0.434795	0.434795	0.425059	0.425059	0.425059	0.425059	0.425059	0.425059	0.371741	0.371741	0.371741	0.371741	0.371741	0.371741	0.364154	0.364154	0.364154	0.364154	0.364154	0.364154	0.310485	0.310485	0.310485	0.310485	0.310485	0.310485	0.270585	0.270585	0.270585	0.270585	0.270585	0.270585	0.258234	0.258234	0.258234	0.258234	0.258234	0.258234	0.252181	0.252181	0.252181	0.252181	0.252181	0.252181	0.261412
	0.0861909	0.0861909	0.0861909	0.0861909	0.0861909	0.0813882	0.0813882	0.0813882	0.0813882	0.0675292	0.0675292	0.0675292	0.0675292	0.0675292	0.0372457	0.0372457	0.0372457	0.0372457	0.00857687	0.00857687	0.00857687	0.00857687	0.00857687	0.00172117	0.00172117	0.00172117	0.00172117	0.00172117	0.000380518	0.000380518	0.000380518	0.000380518	0	0	0	0	0	0	0	0	0	0	0	0	0	0	0	0	0
	0.124934	0.124934	0.124934	0.124934	0.179622	0.179622	0.179622	0.179622	0.223884	0.223884	0.223884	0.154817	0.154817	0.154817	0.154817	0.0420736	0.0420736	0.0420736	0.0420736	0.017108	0.017108	0.017108	0.017108	0.0119503	0.0119503	0.0119503	0.0119503	0.0141005	0.0141005	0.0141005	0.0121926	0.0121926	0.0121926	0.0121926	0.00690767	0.00690767	0.00690767	0.00690767	0.00276434	0.00276434	0.00276434	0.00276434	0.00319961	0.00319961	0.00319961	0.00319961	0.00653789	0.00653789	0.00653789
	0.0517194	0.0517194	0.0517194	0.0517194	0.0517194	0.0517194	0.0429515	0.0429515	0.0429515	0.0429515	0.0429515	0.0429515	0.0419504	0.0419504	0.0419504	0.0419504	0.0419504	0.0419504	0.0419504	0.0547945	0.0547945	0.0547945	0.0547945	0.0547945	0.0547945	0.068456	0.068456	0.068456	0.068456	0.068456	0.068456	0.0494008	0.0494008	0.0494008	0.0494008	0.0494008	0.0494008	0.0379464	0.0379464	0.0379464	0.0379464	0.0379464	0.0379464	0.0379464	0.0614187	0.0614187	0.0614187	0.0614187	0.0614187
	0.0640719	0.0640719	0.0577459	0.0577459	0.0721815	0.0721815	0.0721815	0.0455894	0.0455894	0.0530559	0.0530559	0.038494	0.038494	0.0386997	0.0386997	0.00452148	0.00452148	0.00452148	0.00145208	0.00145208	0	0	0.000694444	0.000694444	0.00156617	0.00156617	0	0	0.000571755	0.000571755	0.000571755	0.0010923	0.0010923	0.001443	0.001443	0.00666667	0.00666667	0.0398374	0.0398374	0.0685934	0.0685934	0.0685934	0.041225	0.041225	0.00711344	0.00711344	0.0013973	0.0013973	0.00151976
	0.149912	0.149912	0.149912	0.149912	0.149912	0.149912	0.196532	0.196532	0.196532	0.196532	0.196532	0.218499	0.218499	0.218499	0.218499	0.218499	0.218499	0.409815	0.409815	0.409815	0.409815	0.409815	0.363715	0.363715	0.363715	0.363715	0.363715	0.363715	0.285174	0.285174	0.285174	0.285174	0.285174	0.242938	0.242938	0.242938	0.242938	0.242938	0.242938	0.31424	0.31424	0.31424	0.31424	0.31424	0.31424	0.381139	0.381139	0.381139	0.381139
	0.010333	0.010333	0.010333	0.00436855	0.00436855	0.00436855	0.00436855	0	0	0	0.000833333	0.000833333	0.000833333	0	0	0	0	0	0	0	0.00596422	0.00596422	0.00596422	0.238074	0.238074	0.238074	0.445778	0.445778	0.445778	0.157939	0.157939	0.157939	0.157939	0.00185598	0.00185598	0.00185598	0	0	0	0.000355492	0.000355492	0.000355492	0	0	0	0	0	0	0
Averages (Anti-polar TBXT)	0.193482	0.193482	0.193131	0.193709	0.197109	0.180807	0.182369	0.178978	0.178994	0.178639	0.163595	0.157689	0.154672	0.154637	0.152954	0.130578	0.127645	0.138274	0.132381	0.131707	0.132483	0.133014	0.130451	0.14093	0.13634	0.137099	0.152665	0.152784	0.146975	0.122059	0.119736	0.117938	0.117917	0.103125	0.104898	0.105189	0.0936451	0.0988941	0.0986639	0.102587	0.112248	0.113688	0.111797	0.111797	0.112817	0.116534	0.115944	0.116122	0.122051
Degrees	0	0.115496	0.230991	0.346487	0.461983	0.577478	0.692974	0.80847	0.923965	1.03946	1.15496	1.27045	1.38595	1.50144	1.61694	1.73244	1.84793	1.96343	2.07892	2.19442	2.30991	2.42541	2.5409	2.6564	2.7719	2.88739	3.00289	3.11838	3.23388	3.34937	3.46487	3.58037	3.69586	3.81136	3.92685	4.04235	4.15784	4.27334	4.38884	4.50433	4.61983	4.73532	4.85082	4.96631	5.08181	5.19731	5.3128	5.4283	5.54379
TBXT Expression Levels in WT Disc Replicates with Polar CER1 and Syn-polar TBXT (a.u.)	1.17604	1.17604	1.17604	1.17604	1.00738	1.00738	1.00738	1.29666	1.29666	1.29666	1.29666	1.46646	1.46646	1.46646	1.46646	1.50701	1.50701	1.50701	0.803877	0.803877	0.803877	0.803877	0.615351	0.615351	0.615351	0.624376	0.624376	0.624376	0.624376	0.459342	0.459342	0.459342	0.459342	0.812313	0.812313	0.812313	0.76639	0.76639	0.76639	0.76639	0.743243	0.743243	0.743243	0.743243	0.668072	0.668072	0.668072	0.488347	0.488347
	0.170582	0.170582	0.170582	0.170582	0.122994	0.122994	0.122994	0.122994	0.122994	0.111045	0.111045	0.111045	0.111045	0.040223	0.040223	0.040223	0.040223	0.040223	0.0286604	0.0286604	0.0286604	0.0286604	0.0278377	0.0278377	0.0278377	0.0278377	0.0278377	0.0249063	0.0249063	0.0249063	0.0249063	0.0249706	0.0249706	0.0249706	0.0249706	0.0193133	0.0193133	0.0193133	0.0193133	0.0193133	0.0113661	0.0113661	0.0113661	0.0113661	0.0168889	0.0168889	0.0168889	0.0168889	0.0168889
	0.0298283	0.0298283	0.0298283	0.0298283	0.0298283	0.0298283	0.0298283	0.0298283	0.0298283	0.0314492	0.0314492	0.0314492	0.0314492	0.0314492	0.0314492	0.0314492	0.0314492	0.0314492	0.0329359	0.0329359	0.0329359	0.0329359	0.0329359	0.0329359	0.0329359	0.0329359	0.0329359	0.0329359	0.0286637	0.0286637	0.0286637	0.0286637	0.0286637	0.0286637	0.0286637	0.0286637	0.0286637	0.0229602	0.0229602	0.0229602	0.0229602	0.0229602	0.0229602	0.0229602	0.0229602	0.0229602	0.0182169	0.0182169	0.0182169
	0.87441	0.87441	0.87441	0.87441	0.87441	0.87441	0.93052	0.93052	0.93052	0.93052	0.93052	1.03242	1.03242	1.03242	1.03242	1.03242	1.03242	1.17771	1.17771	1.17771	1.17771	1.17771	1.16529	1.16529	1.16529	1.16529	1.16529	1.16529	1.21564	1.21564	1.21564	1.21564	1.21564	1.24261	1.24261	1.24261	1.24261	1.24261	1.24261	1.10862	1.10862	1.10862	1.10862	1.10862	1.17031	1.17031	1.17031	1.17031	1.17031
	0.528007	0.528007	0.528007	0.547925	0.547925	0.547925	0.547925	0.52077	0.52077	0.52077	0.769619	0.769619	0.769619	0.886742	0.886742	0.886742	0.886742	0.899459	0.899459	0.899459	0.994152	0.994152	0.994152	0.994152	0.923966	0.923966	0.923966	0.736566	0.736566	0.736566	0.94269	0.94269	0.94269	0.94269	0.654086	0.654086	0.654086	0.15758	0.15758	0.15758	0.0540086	0.0540086	0.0540086	0.0540086	0.0810056	0.0810056	0.0810056	0.101499	0.101499
	2.41892	2.41892	2.41892	2.41892	2.17797	2.17797	2.17797	2.17797	2.26485	2.26485	2.26485	2.26485	2.26485	2.34978	2.34978	2.34978	2.34978	1.95722	1.95722	1.95722	1.95722	2.06994	2.06994	2.06994	2.06994	2.21234	2.21234	2.21234	2.21234	2.14751	2.14751	2.14751	2.14751	2.26268	2.26268	2.26268	2.26268	2.26268	2.20792	2.20792	2.20792	2.20792	2.24864	2.24864	2.24864	2.24864	2.42831	2.42831	2.42831
	0.171788	0.171788	0.171788	0.171788	0.171788	0.0748592	0.0748592	0.0748592	0.0748592	0.0748592	0.0344948	0.0344948	0.0344948	0.0344948	0.0344948	0.057921	0.057921	0.057921	0.057921	0.057921	0.0899753	0.0899753	0.0899753	0.0899753	0.100523	0.100523	0.100523	0.100523	0.100523	0.0979176	0.0979176	0.0979176	0.0979176	0.0979176	0.0831663	0.0831663	0.0831663	0.0831663	0.0831663	0.177253	0.177253	0.177253	0.177253	0.177253	0.159496	0.159496	0.159496	0.159496	0.159496
	0.0491202	0.0491202	0.0491202	0.0491202	0.0491202	0.0491202	0.0331126	0.0331126	0.0331126	0.0331126	0.0331126	0.0331126	0.0351648	0.0351648	0.0351648	0.0351648	0.0351648	0.0351648	0.0587618	0.0587618	0.0587618	0.0587618	0.0587618	0.0587618	0.0665427	0.0665427	0.0665427	0.0665427	0.0665427	0.0665427	0.0665427	0.0876353	0.0876353	0.0876353	0.0876353	0.0876353	0.0876353	0.0802443	0.0802443	0.0802443	0.0802443	0.0802443	0.0802443	0.0816797	0.0816797	0.0816797	0.0816797	0.0816797	0.0816797
	0.525569	0.525569	0.525569	0.525569	0.448049	0.448049	0.448049	0.448049	0.399739	0.399739	0.399739	0.399739	0.370717	0.370717	0.370717	0.370717	0.403047	0.403047	0.403047	0.403047	0.337097	0.337097	0.337097	0.337097	0.300664	0.300664	0.300664	0.300664	0.466812	0.466812	0.466812	0.466812	0.786771	0.786771	0.786771	0.786771	0.815812	0.815812	0.815812	0.815812	0.736007	0.736007	0.736007	0.736007	0.694566	0.694566	0.694566	0.286957	0.286957
	0.236525	0.236525	0.236525	0.236525	0.22724	0.22724	0.22724	0.193192	0.193192	0.193192	0.193192	0.196302	0.196302	0.196302	0.196302	0.194568	0.194568	0.194568	0.217563	0.217563	0.217563	0.217563	0.26072	0.26072	0.26072	0.338608	0.338608	0.338608	0.338608	0.326324	0.326324	0.326324	0.326324	0.288675	0.288675	0.288675	0.278717	0.278717	0.278717	0.278717	0.255035	0.255035	0.255035	0.255035	0.247953	0.247953	0.247953	0.239266	0.239266
	1.59335	1.59335	1.59335	1.59335	1.72541	1.72541	1.72541	1.72541	2.09419	2.09419	2.09419	2.09419	2.1568	2.1568	2.1568	2.1568	2.14943	2.14943	2.14943	2.14943	1.98882	1.98882	1.98882	1.98882	1.89613	1.89613	1.89613	1.89613	1.85611	1.85611	1.85611	1.85611	1.67765	1.67765	1.67765	1.67765	1.70917	1.70917	1.70917	1.70917	1.43424	1.43424	1.43424	1.43424	1.24603	1.24603	1.24603	1.24603	0.96
	0.960437	0.960437	0.960437	0.960437	0.960437	0.960437	0.960437	0.742402	0.742402	0.742402	0.742402	0.742402	0.742402	0.742402	0.574569	0.574569	0.574569	0.574569	0.574569	0.574569	0.574569	0.574569	0.790586	0.790586	0.790586	0.790586	0.790586	0.790586	0.790586	0.978086	0.978086	0.978086	0.978086	0.978086	0.978086	0.978086	0.898844	0.898844	0.898844	0.898844	0.898844	0.898844	0.898844	0.685472	0.685472	0.685472	0.685472	0.685472	0.685472
	0.392973	0.392973	0.33493	0.33493	0.420207	0.420207	0.441932	0.441932	0.28545	0.28545	0.0883853	0.0883853	0.0611235	0.0611235	0.180798	0.180798	0.164543	0.164543	0.251944	0.251944	0.251944	0.179048	0.179048	0.115887	0.115887	0.0677099	0.0677099	0.0626908	0.0626908	0.0352035	0.0352035	0.0204174	0.0204174	0.00515996	0.00515996	0.0145439	0.0145439	0.0101541	0.0101541	0.00852167	0.00852167	0.0150181	0.0150181	0.00490497	0.00490497	0.00364299	0.00364299	0.0103573	0.0103573
	2.23332	2.23332	2.23332	2.23332	2.4165	2.4165	2.4165	2.4165	2.63742	2.63742	2.63742	2.63742	2.63742	2.47558	2.47558	2.47558	2.47558	2.00256	2.00256	2.00256	2.00256	1.85346	1.85346	1.85346	1.85346	1.88969	1.88969	1.88969	1.88969	1.80126	1.80126	1.80126	1.80126	1.80126	1.97417	1.97417	1.97417	1.97417	1.91532	1.91532	1.91532	1.91532	1.8798	1.8798	1.8798	1.8798	1.94575	1.94575	1.94575
	0.0681858	0.0681858	0.0681858	0.0457589	0.0457589	0.0357548	0.0357548	0.0357548	0.0119505	0.0119505	0.0119505	0.00770247	0.00770247	0.00770247	0.00480244	0.00480244	0.0217435	0.0217435	0.0217435	0.0272041	0.0272041	0.0272041	0.00453649	0.00453649	0.00453649	0.00102229	0.00102229	0	0	0	0.00172778	0.00172778	0.00172778	0.00273224	0.00273224	0.00273224	0.00178571	0.00178571	0.00194704	0.00194704	0.00194704	0	0	0	0	0	0	0	0
	1.02917	1.02917	1.02917	1.02917	1.02917	1.04268	1.04268	1.04268	1.04268	1.04268	1.04268	0.978308	0.978308	0.978308	0.978308	0.978308	0.88778	0.88778	0.88778	0.88778	0.88778	0.88778	0.78062	0.78062	0.78062	0.78062	0.78062	0.771565	0.771565	0.771565	0.771565	0.771565	0.771565	0.724745	0.724745	0.724745	0.724745	0.724745	0.75843	0.75843	0.75843	0.75843	0.75843	0.75843	0.775554	0.775554	0.775554	0.775554	0.775554
	0.526814	0.526814	0.526814	0.526814	0.526814	0.279802	0.279802	0.279802	0.279802	0.279802	0.279802	0.120069	0.120069	0.120069	0.120069	0.120069	0.0350052	0.0350052	0.0350052	0.0350052	0.0350052	0.0331667	0.0331667	0.0331667	0.0331667	0.0331667	0.0633894	0.0633894	0.0633894	0.0633894	0.0633894	0.0633894	0.0633894	0.0728695	0.0728695	0.0728695	0.0728695	0.0724461	0.0724461	0.0724461	0.0724461	0.0724461	0.0572473	0.0572473	0.0572473	0.0572473	0.0572473	0.0442804	0.0442804
	0.148655	0.148655	0.148655	0.148655	0.148655	0.148655	0.148655	0.0851884	0.0851884	0.0851884	0.0851884	0.0851884	0.0851884	0.0403121	0.0403121	0.0403121	0.0403121	0.0403121	0.0403121	0.0403121	0.0384964	0.0384964	0.0384964	0.0384964	0.0384964	0.0384964	0.0384964	0.0384964	0.0384964	0.0384964	0.0384964	0.0384964	0.0384964	0.0105215	0.0105215	0.0105215	0.0105215	0.000925069	0.000925069	0.000925069	0.000925069	0.000925069	0.000925069	0.000925069	0.0128854	0.0128854	0.0128854	0.0128854	0.0128854
	0.0841308	0.0841308	0.0841308	0.0841308	0.0841308	0.0841308	0.0841308	0.0982567	0.0982567	0.0982567	0.0982567	0.109142	0.109142	0.109142	0.109142	0.109142	0.109142	0.109142	0.0928509	0.0928509	0.0928509	0.0928509	0.0928509	0.0652778	0.0652778	0.0652778	0.0652778	0.0652778	0.0652778	0.047118	0.047118	0.047118	0.047118	0.047118	0.0482823	0.0482823	0.0482823	0.0482823	0.0482823	0.0482823	0.0482823	0.0517799	0.0517799	0.0517799	0.0517799	0.0517799	0.0716305	0.0716305	0.0716305
	0.0657005	0.0657005	0.0657005	0.0657005	0.0657005	0.0657005	0.0657005	0.0589744	0.0589744	0.0589744	0.0589744	0.0589744	0.0589744	0.0591564	0.0591564	0.0591564	0.0591564	0.0591564	0.0591564	0.0591564	0.0281042	0.0281042	0.0281042	0.0281042	0.00565262	0.00565262	0.00565262	0.00565262	0.00565262	0.00565262	0.00565262	0.00793651	0.00793651	0.00793651	0.00793651	0.00793651	0.00793651	0.0275132	0.0275132	0.0275132	0.0275132	0.0275132	0.0275132	0.0275132	0.0196078	0.0196078	0.0196078	0.0196078	0.0196078
	0.320851	0.320851	0.320851	0.459047	0.459047	0.459047	0.459047	0.459047	0.556659	0.556659	0.556659	0.568309	0.568309	0.568309	0.568309	0.596535	0.596535	0.596535	0.596535	0.596535	0.506634	0.506634	0.506634	0.237248	0.237248	0.237248	0.303381	0.303381	0.303381	0.192424	0.192424	0.192424	0.192424	0.192424	0.124242	0.124242	0.124242	0.102386	0.102386	0.102386	0.102386	0.112944	0.112944	0.112944	0.112944	0.112944	0.104136	0.104136	0.104136
	0.456041	0.456041	0.456041	0.455168	0.455168	0.455168	0.455168	0.440963	0.440963	0.440963	0.440963	0.437714	0.437714	0.437714	0.437714	0.455423	0.455423	0.455423	0.448048	0.448048	0.448048	0.372168	0.372168	0.372168	0.372168	0.372168	0.324089	0.324089	0.324089	0.301553	0.301553	0.301553	0.301553	0.27021	0.27021	0.27021	0.177237	0.177237	0.177237	0.199034	0.199034	0.199034	0.199034	0.199034	0.218519	0.218519	0.218519	0.19027	0.19027
	2.76768	2.76768	2.64489	1.93212	1.93212	1.9436	1.9436	2.10721	2.9636	2.9636	2.55369	2.55369	2.55369	2.56463	2.56463	2.05404	2.55237	2.55237	2.69045	2.69045	3.0702	3.25858	3.25858	2.89536	3.17555	3.17555	2.87763	2.87763	2.1723	1.98978	1.98978	2.40746	2.40746	2.14377	2.1036	2.1036	2.1036	2.35613	2.35613	2.49879	2.49879	2.90334	2.98549	2.98549	2.99389	2.99389	2.91099	2.3492	2.3492
	0.572892	0.572892	0.572892	0.818847	0.818847	0.818847	0.818847	0.818847	1.17415	1.17415	1.17415	1.12476	1.12476	1.12476	1.12476	1.12476	1.09689	1.09689	1.09689	1.09689	1.11949	1.11949	1.11949	1.10253	1.10253	1.10253	1.10253	1.10253	1.05282	1.05282	1.05282	0.927098	0.927098	0.927098	0.396372	0.396372	0.396372	0.396372	0.396372	0.0486513	0.0486513	0.0486513	0.0163305	0.0163305	0.0163305	0.0163305	0.0163305	0.0177112	0.0177112
	0.636388	0.636388	0.636388	0.636388	0.636388	0.636388	0.636388	0.645678	0.645678	0.645678	0.645678	0.645678	0.645678	0.630121	0.630121	0.630121	0.630121	0.630121	0.630121	0.630121	0.576888	0.576888	0.576888	0.576888	0.576888	0.576888	0.551921	0.551921	0.551921	0.551921	0.551921	0.551921	0.551921	0.477649	0.477649	0.477649	0.477649	0.477649	0.477649	0.453884	0.453884	0.453884	0.453884	0.453884	0.453884	0.453884	0.455316	0.455316	0.455316
	0	0	0	0	0	0	0	0	0	0	0	0	0	0	0	0	0	0	0	0	0	0	0	0	0	0	0	0	0	0	0	0	0	0	0	0	0	0	0	0	0	0	0	0	0	0	0	0	0
	0.801167	0.801167	0.801167	0.651661	0.651661	0.651661	0.651661	0.596642	0.596642	0.596642	0.596642	0.5261	0.5261	0.5261	0.5261	0.601208	0.601208	0.601208	0.890263	0.890263	0.890263	1.12807	1.12807	1.12807	1.21867	1.21867	1.21867	1.21867	1.19426	1.19426	1.19426	1.19426	1.19426	1.15224	1.15224	1.15224	1.25017	1.25017	1.25017	1.28828	1.28828	1.28828	1.35546	1.35546	1.35546	1.35546	1.10242	1.10242	1.10242
	0.0406674	0.0406674	0.0406674	0.0406674	0.0406674	0.0406674	0.0406674	0.0406674	0.0429425	0.0429425	0.0429425	0.0429425	0.0429425	0.0429425	0.0429425	0.0429425	0.0373364	0.0373364	0.0373364	0.0373364	0.0373364	0.0373364	0.0373364	0.0373364	0.0207024	0.0207024	0.0207024	0.0207024	0.0207024	0.0207024	0.0207024	0.0207024	0.0207024	0.00251708	0.00251708	0.00251708	0.00251708	0.00251708	0.00251708	0.00251708	0.00251708	0.00447857	0.00447857	0.00447857	0.00447857	0.00447857	0.00447857	0.00447857	0.00447857
	2.39013	2.39013	2.39013	2.39013	2.39013	2.64162	2.64162	2.64162	2.64162	2.64162	2.90801	2.90801	2.90801	3.0664	3.0664	3.0664	3.0664	3.0664	3.07692	3.07692	3.07692	3.07692	3.07692	2.95845	2.95845	2.95845	2.95845	2.95845	2.72956	2.72956	2.72956	2.72956	2.72956	2.4279	2.4279	2.4279	2.02547	2.02547	2.02547	2.02547	2.02547	1.4963	1.4963	1.4963	1.4963	1.4963	1.26621	1.26621	1.26621
	1.15631	1.15631	1.15631	1.15631	1.15631	1.45464	1.45464	1.45464	1.45464	1.45464	1.45464	1.62824	1.62824	1.62824	1.62824	1.62824	1.39204	1.39204	1.39204	1.39204	1.39204	1.39204	1.39204	0.919884	0.919884	0.919884	0.919884	0.919884	0.525173	0.525173	0.525173	0.525173	0.525173	0.367147	0.367147	0.367147	0.367147	0.367147	0.367147	0.269726	0.269726	0.269726	0.269726	0.269726	0.312723	0.312723	0.312723	0.312723	0.312723
	0.174276	0.174276	0.174276	0.0927747	0.0927747	0.0927747	0.0927747	0.146576	0.146576	0.146576	0.145137	0.145137	0.145137	0.145137	0.145137	0.0639333	0.0639333	0.0639333	0.0350626	0.0350626	0.0350626	0.0832685	0.0832685	0.0832685	0.0917049	0.0917049	0.0917049	0.0917049	0.194068	0.194068	0.194068	0.327338	0.327338	0.327338	0.4625	0.4625	0.4625	0.4625	0.4625	0.574554	0.574554	0.574554	0.58567	0.58567	0.58567	0.58567	0.459459	0.459459	0.459459
	0.129652	0.129652	0.129652	0.129652	0.129652	0.0954422	0.0954422	0.0954422	0.0532522	0.0532522	0.0532522	0.0532522	0.0532522	0.0539197	0.0539197	0.0539197	0.0344585	0.0344585	0.0344585	0.0344585	0.0344585	0.0231254	0.0231254	0.0231254	0.0147114	0.0147114	0.0147114	0.0147114	0.0147114	0.014717	0.014717	0.014717	0.014717	0.0167422	0.0167422	0.0167422	0.0167422	0.0188893	0.0188893	0.0188893	0.0188893	0.0305002	0.0305002	0.0305002	0.0305002	0.0305002	0.0341444	0.0341444	0.0341444
	1.24908	1.24908	1.24908	1.24908	1.24908	1.24908	1.24908	1.16803	1.16803	1.16803	1.16803	1.16803	1.16803	1.16803	1.16803	1.16803	1.16803	1.16803	1.16803	1.16803	1.16803	1.09461	1.09461	1.09461	1.09461	1.09461	1.09461	1.09461	1.09461	1.051	1.051	1.051	1.051	1.051	1.051	1.051	1.07471	1.07471	1.07471	1.07471	1.07471	1.07471	1.07471	1.07471	1.08416	1.08416	1.08416	1.08416	1.08416
	0.101831	0.101831	0.101831	0.101831	0.101831	0.102532	0.102532	0.102532	0.102532	0.102532	0.0903771	0.0903771	0.0903771	0.0903771	0.0903771	0.0918334	0.0918334	0.0918334	0.0918334	0.0918334	0.0811912	0.0811912	0.0811912	0.0811912	0.0760109	0.0760109	0.0760109	0.0760109	0.0709306	0.0709306	0.0709306	0.0709306	0.0709306	0.0710784	0.0710784	0.0710784	0.0710784	0.0518496	0.0518496	0.0518496	0.0518496	0.0518496	0.0410334	0.0410334	0.0410334	0.0410334	0.0410334	0.0332151	0.0332151
	0.00497512	0.00497512	0.00497512	0.00552268	0.00552268	0.00552268	0.00552268	0.00552268	0.00191278	0.00191278	0.00191278	0.000414938	0.000414938	0.000414938	0.000414938	0.000390472	0.000390472	0.000390472	0.00959233	0.00959233	0.00959233	0.00959233	0.00959233	0.00395883	0.00395883	0.00395883	0.00911162	0.00911162	0.00911162	0.0120811	0.0120811	0.0120811	0.0120811	0.0120811	0.00944465	0.00944465	0.00944465	0.00944465	0.00944465	0.00944465	0.00944465	0.00805566	0.00805566	0.00805566	0.0103757	0.0103757	0.0103757	0.0103757	0.0103757
	0	0	0	0	0	0	0	0	0	0	0	0	0	0	0	0	0	0	0	0	0	0	0	0	0.000487092	0.000487092	0.000487092	0.000487092	0.000944733	0.000944733	0.000944733	0.000905797	0.000905797	0.000905797	0.00190567	0.00190567	0.00190567	0	0	0	0	0	0	0	0	0	0	0.0059108	0.0059108
	0.160935	0.160935	0.12618	0.10491	0.10491	0.114656	0.114656	0.0635879	0.0264301	0.0264301	0.0108818	0.0320513	0.0320513	0.274017	0.274017	0.696819	1.19797	1.19797	0.850308	0.850308	0.484566	0.214213	0.214213	0.696726	1.01253	1.01253	1.37031	1.37031	1.59331	1.55372	1.55372	1.43275	1.43275	1.08098	1.0706	1.0706	1.05331	0.648726	0.648726	0.232716	0.232716	0.0403792	0.00288392	0.00288392	0.00348028	0.00348028	0.00290939	0.000899685	0.000899685
	1.34076	1.34076	1.34076	1.12778	1.12778	1.12778	1.12778	1.21418	1.21418	1.21418	1.21418	1.21858	1.21858	1.21858	1.21858	1.2136	1.2136	1.2136	0.938254	0.938254	0.938254	0.695243	0.695243	0.695243	0.695243	0.695243	0.496718	0.496718	0.496718	0.717447	0.717447	0.717447	0.717447	0.87787	0.87787	0.87787	1.22205	1.22205	1.22205	1.22205	1.22205	1.5036	1.5036	1.5036	1.76007	1.76007	1.76007	1.75749	1.75749
	0.0261159	0.0261159	0.0261159	0.0261159	0.0261159	0.0219378	0.0219378	0.0219378	0.0219378	0.0219378	0.0219378	0.0273349	0.0273349	0.0273349	0.0273349	0.0273349	0.027637	0.027637	0.027637	0.027637	0.027637	0.027637	0.027637	0.0222222	0.0222222	0.0222222	0.0222222	0.0222222	0.00743187	0.00743187	0.00743187	0.00743187	0.00743187	0.00743187	0	0	0	0	0	0	0	0	0	0	0	0	0.000449236	0.000449236	0.000449236
Averages (Syn-polar TBXT)	0.65675	0.65675	0.651223	0.630794	0.627115	0.632062	0.633647	0.635332	0.678322	0.678058	0.673923	0.677741	0.677956	0.686189	0.68488	0.685155	0.699532	0.681389	0.660674	0.660814	0.654407	0.64644	0.644583	0.622546	0.634388	0.639872	0.637046	0.631779	0.608064	0.598657	0.603987	0.612009	0.615638	0.597677	0.580942	0.581038	0.5779	0.56002	0.557974	0.542286	0.52913	0.529011	0.530802	0.525108	0.528325	0.528292	0.517129	0.486951	0.479617
[truncated: 3,068 more columns]
