# Supplementary material for: Modelling post-implantation human development to yolk sac blood emergence
Source: Nature. 2023 Dec 13;626(7998):367–76. doi: 10.1038/s41586-023-06914-8 (PMC10849971; doi:10.1038/s41586-023-06914-8)
Supplement: Supplementary file 15 — Source Data Fig. 4 [file 41586_2023_6914_MOESM15_ESM.xlsx]

## Sheet: F4G
Figure 4G	0% GATA6-hi Supplementation			10% GATA6-hi Supplementation			25% GATA6-hi Supplementation
Number CD43 Cells Counted	372	502	132	588	301		1684	2286

## Sheet: F4I
Figure 4I	Relative Units	CD34 Px Number Analyzed per Slice (Replicate 1)	CD34 Mean px Value (Replicate 1)	CD34 Standard Deviation for px Value (Replicate 1)	CD34 Px Number Analyzed per Slice (Replicate 2)	CD34 Mean px Value (Replicate 2)	CD34 Standard Deviation for px Value (Replicate 2)	CD34 Px Number Analyzed per Slice (Replicate 3)	CD34 Mean px Value (Replicate 3)	CD34 Standard Deviation for px Value (Replicate 3)		Combined N	Combined Mean	Combine SD	Combined N 2	Combined Mean 2		Mean (%Max - Min)		Relative Units	FOXA2 Px Number Analyzed per Slice (Replicate 1)	FPXA2 Mean px Value (Replicate 1)	FOXA2 Standard Deviation for px Value (Replicate 1)	FOXA2 Px Number Analyzed per Slice (Replicate 2)	FOXA2 Mean px Value (Replicate 2)	FOXA2 Standard Deviation for px Value (Replicate 2)	FOXA2 Px Number Analyzed per Slice (Replicate 3)	FOXA2 Mean px Value (Replicate 3)	FOXA2 Standard Deviation for px Value (Replicate 3)	FOXA2 Px Number Analyzed per Slice (Replicate 4)	FOXA2 Mean px Value (Replicate 4)	FOXA2 Standard Deviation for px Value (Replicate 4)		Combined N	Combined Mean	Combine SD	Combined N	Combined Mean	Combine SD	Total Area	Final Mean	Final SD		Mean (%Max - Min)		Relative Units	Desmin Px Number Analyzed per Slice (Replicate 1)	Desmin Mean px Value (Replicate 1)	Desmin Standard Deviation for px Value (Replicate 1)
Distance from lowest in-focus plane (relative units)	0	191833	234.866	361.88	364558	171.097	218.9	405000	130.628	181.369		556391	193.083	278.328	961391	166.773		0.407775		0	101250	60.609	18.105	101250	68.805	24.671	101250	65.068	21.601	101250	67.249	24.756		202500	64.707	22.0231	303750	64.8273	21.8839	405000	65.4327	22.6604		0		0	101250	75.907	20.729
	2.9304	191833	249.852	389.166	364558	185.327	233.782	405000	138.119	201.584		556391	207.574	298.275	961391	178.315		0.501643		1.19048	101250	61.823	19.632	101250	73.534	29.605	101250	66.343	22.847	101250	69.848	27.64		202500	67.6785	25.7919	303750	67.2333	24.857	405000	67.887	25.6061		0.0189491		1.19048	101250	76.906	25.623
	5.86081	191833	264.007	417.909	364558	207.011	254.897	405000	149.235	230.325		556391	226.662	321.745	961391	194.045		0.62957		2.38095	101250	64.064	22.561	101250	79.134	37.606	101250	67.541	23.974	101250	74.16	32.527		202500	71.599	31.912	303750	70.2463	29.5662	405000	71.2248	30.3808		0.0447196		2.38095	101250	78.559	34.361
	8.79121	191833	270.588	434.923	364558	222.328	273.006	405000	159.39	258.09		556391	238.967	338.495	961391	205.444		0.722279		3.57143	101250	66.439	25.695	101250	86.527	46.778	101250	68.612	24.992	101250	82.888	42.821		202500	76.483	39.0523	303750	73.8593	35.195	405000	76.1165	37.4527		0.0824884		3.57143	101250	80.072	43.731
	11.7216	191833	280.775	458.368	364558	240.173	298.874	405000	168.65	283.942		556391	254.172	362.407	961391	218.145		0.825568		4.7619	101250	69.581	30.476	101250	94.685	57.629	101250	70.56	26.848	101250	96.54	61.148		202500	82.133	47.7754	303750	78.2753	42.3283	405000	82.8415	48.3847		0.134412		4.7619	101250	82.167	56.148
	14.652	191833	285.581	478.173	364558	256.123	326.846	405000	175.544	304.768		556391	266.28	386.038	961391	228.056		0.906176		5.95238	101250	74.071	37.955	101250	103.475	71.649	101250	74.25	30.201	101250	107.537	80.421		202500	88.773	59.188	303750	83.932	51.8302	405000	89.8333	61.1239		0.188394		5.95238	101250	84.725	73.839
	17.5824	191833	291.311	499.904	364558	265.383	346.618	405000	177.854	311.808		556391	274.322	406.244	961391	233.684		0.951946		7.14286	101250	79.07	45.924	101250	113.74	86.928	101250	80.714	36.219	101250	118.086	105.083		202500	96.405	71.6465	303750	91.1747	62.563	405000	97.9025	76.3674		0.250696		7.14286	101250	87.685	92.394
	20.5128	191833	291.906	510.547	364558	276.966	374.745	405000	176.422	308.056		556391	282.117	426.538	961391	237.591		0.983727		8.33333	101250	89.187	63.159	101250	123.104	105.832	101250	91.979	47.974	101250	127.998	134.334		202500	106.145	88.7823	303750	101.423	77.8885	405000	108.067	95.884		0.329176		8.33333	101250	93.504	133.853
	23.4432	191833	293.087	522.359	364558	287.327	402.841	405000	171.286	293.158		556391	289.313	447.675	961391	239.592		1		9.52381	101250	102.319	92.151	101250	132.522	128.715	101250	103.809	62.64	101250	140.613	175.001		202500	117.421	112.95	303750	112.883	99.2683	405000	119.816	123.252		0.419887		9.52381	101250	102.238	195.325
	26.3736	191833	289.98	528.159	364558	295.795	425.909	405000	163.773	271.387		556391	293.79	463.724	961391	239.019		0.995333		10.7143	101250	112.862	125.626	101250	139.38	150.465	101250	113.221	76.696	101250	156.758	230.501		202500	126.121	139.235	303750	121.821	122.156	405000	130.555	157.172		0.502806		10.7143	101250	109.299	233.02
	29.304	191833	287.865	529.714	364558	303.849	448.859	405000	150.09	234.779		556391	298.338	478.343	961391	235.886		0.96986		11.9048	101250	119.748	156.243	101250	146.878	176.023	101250	121.346	91.134	101250	181.89	312.46		202500	133.313	166.979	303750	129.324	146.247	405000	142.466	202.403		0.594764		11.9048	101250	113.156	247.252
	32.2344	191833	281.82	521.877	364558	308.296	460.529	405000	139.761	207.781		556391	299.168	482.726	961391	232.015		0.938377		13.0952	101250	125.592	179.823	101250	157.532	210.589	101250	129.23	108.019	101250	202.937	372.804		202500	141.562	196.461	303750	137.451	172.204	405000	153.823	240.396		0.682452		13.0952	101250	115.48	251.267
	35.1648	191833	274.705	508.872	364558	313.475	472.416	405000	128.276	179.439		556391	300.108	485.644	961391	227.721		0.903454		14.2857	101250	128.138	190.055	101250	171.735	252.254	101250	136.377	125.958	101250	219.23	413.083		202500	149.936	224.391	303750	145.417	197.223	405000	163.87	269.913		0.760026		14.2857	101250	115.483	246.3
	38.0952	191833	261.575	484.743	364558	317.192	482.62	405000	117.014	152.803		556391	298.016	484.075	961391	221.766		0.855025		15.4762	101250	130.006	194.185	101250	189.213	297.459	101250	144.794	150.409	101250	231.34	436.924		202500	159.609	252.925	303750	154.671	224.136	405000	173.838	294.117		0.83699		15.4762	101250	114.04	233.387
	41.0256	191833	245.54	452.135	364558	315.911	484.733	405000	106.331	128.401		556391	291.648	474.926	961391	213.581		0.788452		16.6667	101250	132.177	199.199	101250	204.11	332.583	101250	151.19	169.416	101250	240.342	447.259		202500	168.143	276.476	303750	162.492	246.151	405000	181.955	310.788		0.899657		16.6667	101250	111.003	218.648
	43.956	191833	232.471	424.122	364558	311.193	478.376	405000	96.533	103.956		556391	284.051	461.911	961391	205.056		0.719125		17.8571	101250	133.522	207.768	101250	214.717	357.906	101250	156.415	187.327	101250	246.794	445.944		202500	174.119	295.432	303750	168.218	264.487	405000	187.862	321.463		0.945266		17.8571	101250	106.941	202.21
	46.8864	191833	216.821	389.833	364558	300.53	458.635	405000	91.995	92.292		556391	271.669	437.952	961391	195.979		0.645297		19.0476	101250	133.988	214.469	101250	221.526	376.046	101250	161.765	202.747	101250	246.514	430.461		202500	177.757	309.223	303750	172.426	278.397	405000	190.948	324.779		0.969095		19.0476	101250	103.21	185.151
	49.8168	191833	199.265	351.713	364558	290.769	439.562	405000	85.511	75.37		556391	259.22	413.69	961391	186.043		0.56449		20.2381	101250	133.878	219.279	101250	226.319	387.797	101250	168.102	221.108	101250	241.96	416.788		202500	180.099	318.388	303750	176.1	289.67	405000	192.565	327.372		0.981576		20.2381	101250	99.464	166.7
	52.7473	191833	183.951	317.641	364558	274.298	409.207	405000	81.051	63.928		556391	243.148	382.554	961391	174.862		0.473563		21.4286	101250	133.484	221.898	101250	230.698	399.367	101250	174.627	242.622	101250	236.639	409.887		202500	182.091	326.693	303750	179.603	301.308	405000	193.862	332.718		0.991592		21.4286	101250	95.967	145.01
	55.6777	191833	173.044	293.442	364558	255.844	378.459	405000	77.356	55.847		556391	227.296	353.673	961391	164.132		0.386292		22.619	101250	132.773	224.544	101250	234.274	413.668	101250	181.205	263.537	101250	231.552	408.163		202500	183.524	336.669	303750	182.751	314.19	405000	194.951	340.781		1		22.619	101250	92.127	119.551
	58.6081	191833	163.708	272.344	364558	240.161	354.5	405000	73.551	48.595		556391	213.801	330.507	961391	154.719		0.30974		23.8095	101250	132.011	230.536	101250	234.359	421.204	101250	186.17	279.804	101250	226.213	406.473		202500	183.185	343.363	303750	184.18	323.569	405000	194.688	346.639		0.997971		23.8095	101250	87.975	88.707
	61.5385	191833	151.326	244.328	364558	219.288	324.406	405000	71.331	45.55		556391	195.856	300.965	961391	143.398		0.217669		25	101250	131.894	238.47	101250	230.868	421.648	101250	189.772	291.565	101250	219.076	403.15		202500	181.381	346.087	303750	184.178	328.942	405000	192.903	349.303		0.984184		25	101250	84.523	62.715
	64.4689	191833	140.657	218.737	364558	207.47	307.696	405000	69.15	41.379		556391	184.434	282.026	961391	135.869		0.156437		26.1905	101250	132.442	245.939	101250	225.469	419.739	101250	192.586	299.744	101250	210.945	401.954		202500	178.956	347.126	303750	183.499	332.146	405000	190.361	351.103		0.964557		26.1905	101250	82.286	46.202
	67.3993	191833	132.049	198.763	364558	196.291	291.081	405000	67.011	37.366		556391	174.142	264.705	961391	129.011		0.100664		27.381	101250	132.369	250.249	101250	219.683	415.97	101250	194.808	306.659	101250	201.917	396.728		202500	176.026	346.025	303750	182.287	333.537	405000	187.194	350.507		0.940111		27.381	101250	81.169	41.763
	70.3297	191833	124.606	181.257	364558	184.373	274.453	405000	65.37	34.346		556391	163.766	247.968	961391	122.316		0.0462093		28.5714	101250	133.476	254.903	101250	211.637	406.682	101250	198.716	315.949	101250	197.938	395.808		202500	172.556	341.628	303750	181.276	333.516	405000	185.442	350.203		0.92658		28.5714	101250	80.018	33.922
	73.2601	191833	117.362	164.368	364558	174.903	262.384	405000	63.838	30.678		556391	155.064	234.886	961391	116.634		0		29.7619	101250	137.364	267.207	101250	201.173	391.883	101250	201.601	319.872	101250	193.09	390.262		202500	169.268	336.902	303750	180.046	331.673	405000	183.307	347.294		0.910098		29.7619	101250	79.208	28.414
																				30.9524	101250	141.975	278.927	101250	191.189	373.522	101250	206.115	325.468	101250	186.821	380.164		202500	166.582	330.552	303750	179.76	329.393	405000	181.525	342.805		0.896339		30.9524	101250	78.75	28.493
																				32.1429	101250	147.947	288.529	101250	184.034	358.318	101250	211.046	331.523	101250	177.588	360.628		202500	165.99	325.8	303750	181.009	328.406	405000	180.154	336.753		0.885752		32.1429	101250	78.499	26.661
																				33.3333	101250	152.435	292.641	101250	175.752	340.83	101250	215.316	337.495	101250	166.199	332.275		202500	164.094	317.864	303750	181.168	325.436	405000	177.425	327.223		0.864687		33.3333	101250	78.294	25.482
																				34.5238	101250	156.084	293.339	101250	169.809	328.273	101250	218.908	343.171	101250	155.317	303.374		202500	162.946	311.371	303750	181.6	323.397	405000	175.03	318.712		0.846188		34.5238	101250	78.147	22.69
																				35.7143	101250	160.337	294.724	101250	163.903	315.042	101250	224.205	352.474	101250	146.717	281.473		202500	162.12	305.057	303750	182.815	322.968	405000	173.791	313.5		0.836621		35.7143	101250	78.085	22.243
																				36.9048	101250	165.528	297.864	101250	156.074	295.981	101250	229.531	361.079	101250	139.248	263.177		202500	160.801	296.961	303750	183.711	321.402	405000	172.595	308.481		0.827393		36.9048	101250	77.974	21.18
																				38.0952	101250	174.229	310.628	101250	149.649	280.905	101250	232.545	365.47	101250	133.346	249.225		202500	161.939	296.394	303750	185.474	322.795	405000	172.442	306.896		0.826212		38.0952	101250	77.956	20.194
																				39.2857	101250	185.005	327.057	101250	146.1	275.109	101250	235.118	365.42	101250	127.88	237.609		202500	165.553	302.826	303750	188.741	326.682	405000	173.526	307.977		0.834577		39.2857	101250	78.013	19.247
																				40.4762	101250	196.043	345.509	101250	144.203	274.028	101250	236.203	363.427	101250	121.258	224.927		202500	170.123	312.898	303750	192.15	332.064	405000	174.427	310.306		0.841534		40.4762	101250	78.025	18.801
																				41.6667	101250	205.673	359.316	101250	143.48	276.449	101250	237.015	360.635	101250	115.132	216.529		202500	174.577	322.075	303750	195.389	336.71	405000	175.325	312.984		0.848469		41.6667	101250	77.975	18.294
																				42.8571	101250	215.402	370.692	101250	142.333	276.093	101250	238.9	359.768	101250	110.484	209.815		202500	178.868	328.868	303750	198.878	340.658	405000	176.78	315.446		0.859701		42.8571	101250	77.889	18.36
																				44.0476	101250	225.942	385.219	101250	141.964	281.601	101250	239.256	359.018	101250	107.191	204.688		202500	183.953	340.013	303750	202.387	347.443	405000	178.588	320.485		0.873665		44.0476	101250	77.592	18.097
																				45.2381	101250	238.95	400.877	101250	142.718	292.04	101250	237.931	358.616	101250	104.185	198.776		202500	190.834	353.991	303750	206.533	356.231	405000	180.946	327.135		0.891869		45.2381	101250	77.679	18.394
																				46.4286	101250	250.672	416.471	101250	141.861	294.278	101250	235.925	358.894	101250	100.673	190.651		202500	196.267	364.669	303750	209.486	363.235	405000	182.283	332.056		0.902189		46.4286	101250	77.523	18.118
																				47.619	101250	261.973	434.24	101250	141.465	295.591	101250	232.226	355.253	101250	96.175	178.929		202500	201.719	376.297	303750	211.888	369.694	405000	182.96	336.184		0.907417		47.619	101250	77.491	17.404
																				48.8095	101250	269.983	446.642	101250	140.505	295.191	101250	226.662	347.108	101250	92.072	165.221		202500	205.244	384.062	303750	212.383	372.289	405000	182.305	336.879		0.902365		48.8095	101250	77.376	16.709
																				50	101250	276.863	457.94	101250	140.083	295.315	101250	220.6	338.655	101250	88.78	153.247		202500	208.473	391.327	303750	212.515	374.636	405000	181.582	337.648		0.896775		50	101250	77.229	16.128
																				51.1905	101250	284.344	469.518	101250	138.832	292.249	101250	212.102	325.413	101250	86.129	143.033		202500	211.588	397.77	303750	211.759	375.204	405000	180.352	337.131		0.88728		51.1905	101250	76.959	15.522
																				52.381	101250	290.063	477.537	101250	136.609	284.233	101250	201.55	304.728	101250	83.85	133.151		202500	213.336	400.376	303750	209.407	371.283	405000	178.018	332.831		0.869262		52.381	101250	76.766	15.066
																				53.5714	101250	294.317	483.633	101250	134.478	275.955	101250	192.189	284.295	101250	81.516	123.123		202500	214.398	401.762	303750	206.995	366.959	405000	175.625	328.232		0.850786		53.5714	101250	76.564	14.774
																				54.7619	101250	295.056	483.381	101250	132.355	267.41	101250	184.129	266.126	101250	78.94	110.401		202500	213.706	398.999	303750	203.847	360.465	405000	172.62	321.595		0.827584		54.7619	101250	76.357	14.696
																				55.9524	101250	292.97	478.471	101250	130.247	258.898	101250	177.537	251.019	101250	75.994	93.579		202500	211.609	393.192	303750	200.251	352.602	405000	169.187	313.576		0.801078		55.9524	101250	76.24	14.73
																				57.1429	101250	290.878	472.893	101250	128.029	249.425	101250	171.723	239.557	101250	73.292	75.728		202500	209.453	386.716	303750	196.877	345.174	405000	165.981	306.033		0.776321		57.1429	101250	76.079	14.797
																				58.3333	101250	286.838	464	101250	125.028	238.069	101250	164.846	227.736	101250	71.736	66.394		202500	205.933	377.533	303750	192.237	335.684	405000	162.112	297.216		0.746453		58.3333	101250	75.766	14.729
																				59.5238	101250	278.709	447.439	101250	121.937	227.336	101250	158.215	218.568	101250	70.019	58.249		202500	200.323	363.436	303750	186.287	323.071	405000	157.22	285.769		0.708682		59.5238	101250	75.788	15.307
																				60.7143	101250	267.311	424.327	101250	119.458	219.261	101250	153.653	215.537	101250	68.402	44.709		202500	193.385	345.73	303750	180.141	309.066	405000	152.206	272.914		0.669969		60.7143	101250	75.497	17.923
																				61.9048	101250	256.454	403.059	101250	117.548	212.6	101250	150.553	214.343	101250	66.957	39.221		202500	187.001	329.622	303750	174.852	296.721	405000	147.878	261.915		0.636553		61.9048	101250	75.409	20.998
																				63.0952	101250	247.206	385.111	101250	115.955	206.943	101250	146.91	211.811	101250	65.653	31.799		202500	181.581	316.029	303750	170.024	286.015	405000	143.931	252.287		0.606079		63.0952	101250	75.22	23.387
																				64.2857	101250	238.042	368.689	101250	114.088	198.753	101250	143.829	209.64	101250	64.874	26.814		202500	176.065	302.585	303750	165.32	275.534	405000	140.208	242.921		0.577336		64.2857	101250	75.439	25.157
																				65.4762	101250	227.989	351.717	101250	112.171	190.237	101250	139.972	206.102	101250	64.28	28.047		202500	170.08	288.618	303750	160.044	264.375	405000	136.103	233.103		0.545639		65.4762	101250	75.383	25.194
																				66.6667	101250	217.478	335.505	101250	109.901	179.468	101250	135.322	202.082	101250	63.679	23.172		202500	163.69	274.37	303750	154.234	252.937	405000	131.595	222.833		0.510833		66.6667	101250	75.02	22.556
																				67.8571	101250	206.206	318.645	101250	107.596	169.536	101250	131.169	194.599	101250	63.456	22.531		202500	156.901	259.941	303750	148.324	240.45	405000	127.107	211.753		0.47618		67.8571	101250	74.858	18.08
																				69.0476	101250	192.72	298.805	101250	105.8	162.947	101250	128.603	189.661	101250	63.017	25.046		202500	149.26	244.554	303750	142.374	227.939	405000	122.535	200.76		0.440882		69.0476	101250	74.603	14.796
																				70.2381	101250	183.803	284.626	101250	104.53	158.798	101250	126.273	183.175	101250	62.575	20.162		202500	144.167	233.849	303750	138.202	218.431	405000	119.295	192.245		0.415868		70.2381	101250	74.45	13.761
																				71.4286	101250	175.302	270.924	101250	102.783	154.588	101250	123.194	177.039	101250	62.264	19.375		202500	139.042	223.524	303750	133.76	209.313	405000	115.886	184.15		0.389544		71.4286	101250	74.449	13.118
																				72.619	101250	166.139	254.927	101250	100.961	149.764	101250	119.379	167.673	101250	62.056	19.003		202500	133.55	211.59	303750	128.826	198.148	405000	112.134	174.279		0.360575		72.619	101250	74.263	12.683
																				73.8095	101250	156.801	237.65	101250	99.023	145.46	101250	116.286	159.586	101250	61.813	18.327		202500	127.912	199.129	303750	124.037	186.96	405000	108.481	164.394		0.33237		73.8095	101250	74.071	12.516
																				75	101250	145.667	215.809	101250	97.83	143.134	101250	113.622	154.697	101250	61.591	18.059		202500	121.749	184.668	303750	119.04	175.29	405000	104.677	154.095		0.303006		75	101250	73.951	12.342
[truncated: 19 more columns]
