# Supplementary material for: Modelling post-implantation human development to yolk sac blood emergence
Source: Nature. 2023 Dec 13;626(7998):367–76. doi: 10.1038/s41586-023-06914-8 (PMC10849971; doi:10.1038/s41586-023-06914-8)
Supplement: Supplementary file 16 — Source Data Fig. 5 [file 41586_2023_6914_MOESM16_ESM.xlsx]

## Sheet: F5F
Figure 5F	GEMM			GM			BFU-E			CFU-E
# Colonies per 20k cells seeded	2	4	1	50	44	43	11	15	8	15	13	19

## Sheet: F5G
Figure 5G		Hypergeometric Statistical Similarity to Tissue Identities from E16-19 Embryo from Tyser et al. 2022
		Advanced Mesoderm	Axial Mesoderm	Emergent Mesoderm	Nascent Mesoderm	Primitive Streak	Epiblast	Amnion	NNE	DE(NP)	DE(P)	Hypoblast	YS Endoderm	YS Mesoderm	Hemogenic Endothelium	Blood Progenitors	Erythro-Myeloid Progenitors	Erythroblasts	Myeloid Progenitors	PGC
D21 heX Embryoid scRNAseq Cluster	hex_D21_0	0.400107	0.075689	0.424068	0.226681	3.90746	2.01701	0.800123	0.907528	3.89072	13.8732	58.2529	213.225	2.2438	0.113294	0.010701	0.06165	0.733039	0.021128	0.041188
	hex_D21_6	0.253696	0.00663	0.245183	0.218241	2.67252	0.162308	0.104957	0.173181	0.504929	4.99774	26.2651	137.505	0.761373	0.444121	0.14502	0.378219	2.67603	0.661279	0.157122
	hex_D21_8	12.535	0.580902	1.72196	2.28873	7.01991	5.14345	10.759	2.95924	20.0013	56.0025	67.1	59.9242	16.8517	1.17621	6.7e-05	0.007451	0.007623	0.049272	0.326277
	hex_D21_12	0.427707	0.089565	0.373817	0.160535	4.02873	0.785781	0.773307	0.252862	2.19958	9.00005	38.4228	131.433	3.92981	0.930592	0.160835	1.62078	2.24453	1.0744	0
	hex_D21_1	33.5655	0.252094	4.25693	1.00114	9.66616	5.18694	97.1091	30.3044	1.64048	6.31798	6.03479	4.18851	35.4239	2.21042	0.383178	0.098447	0.001716	0.061345	0.293406
	hex_D21_7	1.25248	0.622793	5.59028	8.24312	40.9929	2.09469	0.381341	0.5405	1.70978	1.02856	0.337149	0.003351	0.000351	0.000899	0	0	0.05735	0	0
	hex_D21_2	83.0099	0.199227	1.54458	1.24772	0.225134	0.124545	5.19668	1.67903	0.234967	0.451932	2.4441	3.0561	163.509	2.76722	0.102083	0.108534	0.147569	0.075217	0.160361
	hex_D21_3	77.7645	0.035617	12.7624	2.80135	2.45935	0.000572	2.60251	0.185563	1.42171	1.84823	1.11232	0.037906	32.0335	0.907924	0.003388	0	0.004736	0.000164	0
	hex_D21_4	84.6336	0.000533	5.88557	1.70055	0.240341	0.009744	4.41777	0.054158	0.023818	1.51623	1.09859	1.45215	204.83	16.3231	1.596	0.404448	0.1711	0.316198	0.163002
	hex_D21_5	0.126663	0.001538	0.4518	0.316584	2.1449	0.000484	0.144051	0.024377	0.03157	0.045891	0.020903	0.005098	2.24273	27.9173	41.6078	145.182	7.79083	187.89	1.00052
	hex_D21_9	0.50881	0.001353	0.117966	1.02909	4.00221	0.004647	0.091903	0.015213	0	0.007735	0.244529	0.021675	2.34059	34.1816	198.964	87.7655	44.5018	41.533	0.01152
	hex_D21_10	0.292417	0.002317	0.215863	11.2394	19.7892	0.553522	0.026946	0.024379	0.091727	0.377168	1.20215	0.313918	0.067231	1.24104	29.9318	2.70989	117.734	1.63365	0.85112
	hex_D21_11	7.89896	0.010864	2.64101	0.321395	0.02682	0.017465	1.12599	0.541852	0.437564	1.04975	1.65891	0.129193	27.1138	207.49	14.2338	33.3356	0.07764	18.8283	0.767216

## Sheet: F5I
Figure 5E	HBE/HBG
D12	1.47223	1.7207	1.04681
D14	1.00486	0.946058	0.870551
D18	0.857376	0.646176	0.772175
D21	0.450625	0.503827	0.532554

## Sheet: F5J
Figure 5J	Week 3
CD235ab+CD43+	17.1	22.1	19.7	38.8	38.9	26.2	29.1	29.3
CD33+CD43+	42.2	35.3	33.5	17.9	11.2	40.9	43.7	36.1
CD42b+	0.16	0.39	0.14	0.6	0.98	0.93	7.14	17.9

## Sheet: F5K
Figure 5K	Week 3
CD31+CD15+	3.42	1.48	2.22

## Sheet: F5L
Figure 5L	Week 2
KIT+CD7+CD43+	1.87	4.2	4.48

## Sheet: F5M
Figure 5M	Week 3
CD56+VLA-4+	5.86	10.1	8.09	7.76
