# Supplementary material for: Modelling post-implantation human development to yolk sac blood emergence
Source: Nature. 2023 Dec 13;626(7998):367–76. doi: 10.1038/s41586-023-06914-8 (PMC10849971; doi:10.1038/s41586-023-06914-8)
Supplement: Supplementary file 17 — Source Data Extended Data Fig. 2 [file 41586_2023_6914_MOESM17_ESM.xlsx]

## Sheet: EDF2C
Extended Data Figure 2C	LAMA1 Fluorescent Intensity (a.u.)
Day 1	15.664	13.12	15.808
Day 2	45.722	51.214	51.262
Day 3	66.677	67.843	69.973
Day 4	107.827	112.653	103.99
Day 5	60.35	94.862	86.97

## Sheet: EDF2G
Extended Data Figure 2G	AFP			APOA1
Day 0	83.2576	0	109.645	0	0	7.35447
Day 5	262.608	464.854	419.069	1881.92	2499.82	2169.12

## Sheet: EDF2H
Extended Data Figure 2H	Area (μm)	# Lumens
	45241	5
	9400	1
	32617	3
	9381	1
	50407	10
	27743	3
	12927	1
	62869	5
	22690	1
	144523	10
	22945	3
	41707	2
	36717	1
	47589	4
	51587	5
	36027	2
	8596	1
	27684	2
	16522	1
	36537	3
	41109	1
	31029	3
	65507	5
	17330	3
	42955	3
	59464	3
	27607	2
	41357	2
	13502	2
	29499	3
	70949	7
	54830	3
	80695	6
	55218	4
	31785	2
	34450	7
	26765	1
	45687	5
	69978	5
	61284	3
	23762	1
	28737	1
	35289	1
	103443	9
	64156	6
	25603	3
	19270	1
	38991	8
	14144	1
	33541	6
	23635	3
	18602	1
	20018	3
	57763	2
	71873	11
	14011	4
	17588	1
	9588	2
	27605	4
	24904	3
	27429	2
	43620	5
	9532	1
	27051	2
	24292	3
	40626	2
	85985	10
	82130	6
	15439	1
	10825	2
	66097	8
	140820	12
	15922	1
	54152	15
	49108	2
	19175	4
	19713	2
	36259	1
	26887	3
	16401	1
	41293	4
	27148	1
	60110	6
	20890	3
	9258	2
	35352	3
	40269	5
	32296	3
	14020	1
	49770	4
	25079	3
	73621	3
	40819	3
	75151	4
	32540	1
	57678	6
	11414	1
	14652	1
	16096	1
	19210	5
	36929	4
	18922	1
	27541	2
	78727	5
	28975	1
	18831	1
	49004	4
	9751	1
	18278	6
	37809	4
	57002	2
	69865	3
	26952	1
	11076	1
	13006	2
	20357	1
	165981	16
	11318	1
	31664	2
	86553	1
	13673	1
	39756	7
	16852	1
	115394	7
	16699	1
	17113	1
	52550	3
	27716	1
	37949	1
	87374	5
	65667	3
	59338	4
	18731	1
	12773	1
	60717	4
	9183	1
	56392	7
	43475	2
	16586	1
	25257	2
	42695	5
	32982	1
	16332	1
	50092	2
	85383	4
	42856	2
	21223	2
	22335	3
	30364	3
	35779	2
	68838	10
	80101	6
	29746	3
	61812	2
	51999	3
	31651	2
	19320	1
	10490	4
	18017	0
	32774	4
	10737	1
	12067	1
	83953	13
	116101	7
	17176	1
	66692	4
	43890	2
	15422	3
	9470	3
	24794	3
	23598	1
	46571	1
	45321	1
	21851	3
	76974	5
	30916	2
	13482	1
	13863	1
	57072	3
	54759	3
	35145	1
	15712	1
	90901	5
	26021	2
	10288	1
	19476	1
	33009	2
	42336	2
	21051	2
	31139	2
	39854	1
	25738	1
	9070	1
	19578	1
	54229	3
	10940	2
	23228	1
	11738	2
	14400	1
	53648	5
	88706	5
	22633	3
	21866	2
	39038	2
	41452	3
	37151	2
	53093	6
	77211	5
	57739	3
	63149	3
	25590	3
	45465	2
	63988	2
	38253	2
	61944	4
	12620	1
	82851	5
	18372	1
	19917	1
	11990	1
	43217	3
	60144	5
	60808	5
	22316	1
	13977	1
	19863	1
	38920	1
	17071	1
	10695	1
	55162	3
	15859	1
	65135	3
	50273	4
	55681	4
	19609	1
	9147	1
	26259	1
	19977	2
	63628	3
	11968	1
	16096	2
	21228	1
	39747	2
	25336	2
	56926	2
	42900	4
	19308	1
	11606	1
	35104	4
	64992	3
	48309	3
	160156	12
	49317	3
	11056	1
	31108	1
	14925	2
	27277	1
	41579	3
	34835	2
	60640	5
	74015	2
	29350	1
	37595	3
	92531	5
	33400	2
	27409	1
	22669	1
	36774	1
	31642	4
	44674	2
	17102	1
	194160	10
	21512	1
	13812	1
	77148	4
	54727	5
	24189	1
	21418	2
	20099	1
	169693	13
	41789	3
	85378	4
	69709	4
	81846	4
	36333	1
	18352	1
	95396	6
	47148	3
	32335	2
	12299	3
	22240	1
	45572	3
	88130	6
	12242	1
	44111	2
	26356	1
	24741	1
	15613	1
	33658	1
	26817	1
	27749	3
	20823	1
	70747	4
	84152	5
	41798	1
	25299	1
	23764	2
	31228	1
	31740	3
	33477	1
	18560	2
	21212	1
	41374	1
	28644	1
	24709	1
	190440	11
	62108	4
	9250	1
	17685	1
	9492	1
	76790	4
	22301	1
	27061	2
	93037	6
	25851	4
	25598	1
	12471	1
	68640	3
	13200	1
	39228	3
	38259	1

## Sheet: EDF2I
Extended Data Figure 2I	# Lumens	Circularity
	5	0.154726
	1	0.123939
	3	0.117125
	1	0.034445
	10	0.083068
	3	0.155534
	1	0.097009
	5	0.11557
	1	0.07024
	10	0.03822
	3	0.059758
	2	0.089929
	1	0.120431
	4	0.124222
	5	0.052462
	2	0.196157
	1	0.038457
	2	0.107967
	1	0.210746
	3	0.157163
	1	0.216314
	3	0.076048
	5	0.134937
	3	0.233637
	3	0.16512
	3	0.143149
	2	0.380157
	2	0.183021
	2	0.102303
	3	0.227194
	7	0.136372
	3	0.079652
	6	0.138087
	4	0.069133
	2	0.095281
	7	0.133649
	1	0.314694
	5	0.030513
	5	0.075299
	3	0.137607
	1	0.173441
	1	0.184423
	1	0.127417
	9	0.062275
	6	0.116431
	3	0.065639
	1	0.09291
	8	0.032413
	1	0.329835
	6	0.10895
	3	0.386166
	1	0.402454
	3	0.055891
	2	0.06811
	11	0.087744
	4	0.13003
	1	0.043771
	2	0.071886
	4	0.269098
	3	0.256503
	2	0.145557
	5	0.100922
	1	0.177794
	2	0.183874
	3	0.080102
	2	0.282319
	10	0.136463
	6	0.051178
	1	0.182206
	2	0.175254
	8	0.0405
	12	0.020986
	1	0.470261
	15	0.052891
	2	0.089316
	4	0.051925
	2	0.077871
	1	0.186373
	3	0.079209
	1	0.033827
	4	0.063809
	1	0.119481
	6	0.23295
	3	0.079513
	2	0.130484
	3	0.162369
	5	0.088324
	3	0.159232
	1	0.08087
	4	0.162352
	3	0.151836
	3	0.04902
	3	0.046213
	4	0.16667
	1	0.200921
	6	0.188597
	1	0.171713
	1	0.185978
	1	0.205679
	5	0.082472
	4	0.150381
	1	0.683448
	2	0.084597
	5	0.098236
	1	0.301201
	1	0.225146
	4	0.122686
	1	0.042484
	6	0.071183
	4	0.084236
	2	0.081395
	3	0.081329
	1	0.112629
	1	0.114952
	2	0.123083
	1	0.106083
	16	0.026885
	1	0.054472
	2	0.043485
	1	0.159995
	1	0.02968
	7	0.155449
	1	0.125803
	7	0.029345
	1	0.319492
	1	0.198769
	3	0.092415
	1	0.09625
	1	0.230684
	5	0.113177
	3	0.073806
	4	0.106125
	1	0.161556
	1	0.162119
	4	0.119272
	1	0.056481
	7	0.088839
	2	0.173006
	1	0.225167
	2	0.066883
	5	0.141598
	1	0.128465
	1	0.261286
	2	0.259597
	4	0.071951
	2	0.364865
	2	0.112591
	3	0.143548
	3	0.100687
	2	0.155113
	10	0.091879
	6	0.122406
	3	0.155172
	2	0.076932
	3	0.072648
	2	0.100001
	1	0.210682
	4	0.071807
	0	0.123002
	4	0.129276
	1	0.139034
	1	0.110191
	13	0.065064
	7	0.045062
	1	0.061781
	4	0.163674
	2	0.047794
	3	0.053127
	3	0.050703
	3	0.144986
	1	0.165223
	1	0.288804
	1	0.184422
	3	0.236472
	5	0.140815
	2	0.104827
	1	0.453115
	1	0.178405
	3	0.077996
	3	0.123882
	1	0.415501
	1	0.121079
	5	0.085563
	2	0.127379
	1	0.089202
	1	0.118048
	2	0.288934
	2	0.09363
	2	0.113933
	2	0.068118
	1	0.109823
	1	0.159168
	1	0.074072
	1	0.106422
	3	0.093068
	2	0.062331
	1	0.192711
	2	0.102358
	1	0.107142
	5	0.046999
	5	0.058261
	3	0.097652
	2	0.199801
	2	0.316763
	3	0.158047
	2	0.323383
	6	0.11528
	5	0.101338
	3	0.049344
	3	0.122739
	3	0.033837
	2	0.215893
	2	0.339641
	2	0.23897
	4	0.103942
	1	0.444958
	5	0.080882
	1	0.207445
	1	0.143103
	1	0.516964
	3	0.127425
	5	0.125858
	5	0.142406
	1	0.29094
	1	0.051347
	1	0.135502
	1	0.158328
	1	0.082939
	1	0.052306
	3	0.122634
	1	0.344154
	3	0.098048
	4	0.215538
	4	0.096574
	1	0.285365
	1	0.089028
	1	0.09598
	2	0.150587
	3	0.045552
	1	0.085428
	2	0.148758
	1	0.321832
	2	0.340163
	2	0.155895
	2	0.278468
	4	0.106262
	1	0.176826
	1	0.345136
	4	0.090319
	3	0.195848
	3	0.175116
	12	0.17194
	3	0.139285
	1	0.12842
	1	0.499057
	2	0.09109
	1	0.205655
	3	0.159333
	2	0.105133
	5	0.04114
	2	0.115692
	1	0.127324
	3	0.325825
	5	0.173413
	2	0.157363
	1	0.151403
	1	0.2416
	1	0.190938
	4	0.122028
	2	0.107256
	1	0.137021
	10	0.046199
	1	0.424144
	1	0.146175
	4	0.071623
	5	0.043103
	1	0.095187
	2	0.169053
	1	0.074546
	13	0.079799
	3	0.106351
	4	0.192716
	4	0.058173
	4	0.168886
	1	0.216125
	1	0.280733
	6	0.052699
	3	0.114278
	2	0.06206
	3	0.144997
	1	0.312645
	3	0.156279
	6	0.165105
	1	0.150992
	2	0.125092
	1	0.326116
	1	0.155798
	1	0.216471
	1	0.264287
	1	0.126233
	3	0.059751
	1	0.182744
	4	0.115607
	5	0.086765
	1	0.251468
	1	0.223608
	2	0.164678
	1	0.140266
	3	0.111665
	1	0.201637
	2	0.360273
	1	0.200029
	1	0.213254
	1	0.277164
	1	0.18944
	11	0.040253
	4	0.096101
	1	0.131311
	1	0.243179
	1	0.150082
	4	0.17095
	1	0.278388
	2	0.413315
	6	0.196799
	4	0.075639
	1	0.21739
	1	0.229738
	3	0.178529
	1	0.256079
	3	0.062916
	1	0.205855

## Sheet: EDF2J
Extended Data Figure 2J		Wild-type Seeding Density (cells per cm2)
		1.3k	1.9k	2.5k	3.1k	3.8k	5.7k	7.5k	9.4k
iGATA6 Seeding Density (cells per cm2)	85k	19198	18023	19104	24107	29194	39442	92042	68426	Area
	66k	19963	21651	26482	29128	49636	93715	78542	83822
	51k	23511	23202	25918	35501	34070	70721	148150	180207
	34k	27882	31184	45158	39058	71126	111819	174814	293824
	85k	0.143275	0.188207	0.177396	0.159352	0.140694	0.157386	0.119001	0.153996	Circularity
	66k	0.371427	0.344762	0.250214	0.249144	0.176445	0.102737	0.157134	0.178067
	51k	0.362349	0.395687	0.234108	0.318422	0.294902	0.165585	0.119831	0.125711
	34k	0.33698	0.346121	0.218927	0.202169	0.241301	0.174875	0.146336	0.123909
	85k	7.26144	6.56514	10.0665	7.22166	6.68451	4.89401	2.80511	3.56109	Disc Number (per mm2)
	66k	3.40194	2.94437	7.04261	5.84894	5.15264	3.24278	2.80511	3.26268
	51k	2.38732	4.5956	3.91919	6.62483	6.64472	3.72025	1.88996	1.4125
	34k	2.44701	3.62078	3.04384	2.54648	3.34225	2.66585	2.04912	0.875352

## Sheet: EDF2K
Extended Data Figure 2K	Area (μm)	# Lumens
	19433	1
	22175	1
	15118	1
	50979	1
	22342	1
	28315	0
	102441	1
	55187	1
	13991	1
	94350	1
	25871	1
	91650	2
	50669	1
	90614	1
	48211	1
	93129	1
	43067	1
	23174	1
	35032	1
	98223	1
	17326	1
	46582	1
	20742	1
	32359	1
	13845	1
	29083	1
	36803	1
	39883	1
	16368	1
	18885	1
	41439	1
	25702	1
	43463	1
	19024	1
	26113	1
	38482	1
	39601	1
	27686	1
	12976	1
	42117	1
	30922	1
	24688	1
	25700	1
	24062	1
	34950	1
	38075	2
	25826	0
	31144	1
	17422	1
	35609	2
	14992	1
	28064	1
	48923	1
	28784	1
	21615	1
	12891	1
	22203	1
	10838	1
	69268	1
	18834	1
	26094	1
	12952	1
	30027	1
	26510	1
	97461	2
	21439	1
	24388	1
	66570	2
	13212	1
	21615	1
	42200	1
	49827	1
	68398	1
	39611	1
	42561	1
	83466	3
	19179	1
	67432	1
