# Supplementary material for: Modelling post-implantation human development to yolk sac blood emergence
Source: Nature. 2023 Dec 13;626(7998):367–76. doi: 10.1038/s41586-023-06914-8 (PMC10849971; doi:10.1038/s41586-023-06914-8)
Supplement: Supplementary file 18 — Source Data Extended Data Fig. 3 [file 41586_2023_6914_MOESM18_ESM.xlsx]

## Sheet: EDF3C
Extended Data Figure 3C	p_val	avg_log2FC	pct.1	pct.2	p_val_adj	is_marker	cluster	-LOG10(p_val_adj)
PDZK1	1.37580151191349e-15	1.81536	1	0.171	7.90948289199067e-11	N	0	10.1019
APOM	3.47613839748522e-15	1.6992	1	0.314	1.99843196471425e-10	N	0	9.69931
TTR	1.66128680986414e-14	1.86188	0.981	0.286	9.55073786990895e-10	N	0	9.01996
MTTP	2.74687051023619e-14	1.78223	0.943	0.057	1.57917585633479e-09	N	0	8.80157
FGB	4.09804461300674e-14	1.85017	1	0.257	2.35596584801758e-09	N	0	8.62783
VTN	4.2269511083532e-14	1.63029	1	0.314	2.43007419219226e-09	N	0	8.61438
APOB	5.56401805189644e-14	1.62405	0.981	0.257	3.19875397803526e-09	N	0	8.49502
APOA1	5.74306222694868e-14	1.06752	1	0.771	3.30168647427279e-09	Y	0	8.48126
AKR1D1	7.85011081149306e-14	1.68767	0.925	0.086	4.51302870552736e-09	N	0	8.34553
LGALS2	1.20035816503396e-13	1.53794	0.943	0.114	6.90085909078025e-09	N	0	8.1611
SHISAL2B	1.56040984811952e-13	-1.37962	0.038	0.8	8.97079621683914e-09	N	0	8.04717
RSRP1	1.6341166292157e-13	0.746074	1	0.829	9.39453650136108e-09	N	0	8.02712
PTP4A1	3.18971463815302e-13	0.916511	1	0.714	1.83376694547417e-08	N	0	7.73666
SMLR1	3.37602141654102e-13	1.63733	0.925	0.086	1.94087471236943e-08	N	0	7.712
PRR13	5.48661015840912e-13	0.538439	1	0.943	3.1542521800694e-08	N	0	7.5011
F2	6.62035464991562e-13	1.59698	0.943	0.171	3.80604188823649e-08	N	0	7.41953
CST1	7.37193279514444e-13	-1.45653	0.113	0.857	4.23812416392854e-08	Y	0	7.37283
APOA2	8.45391020278175e-13	0.98053	1	0.857	4.86015297557923e-08	Y	0	7.31335
RBP4	1.04627766409362e-12	1.99341	0.887	0.114	6.0150502908742e-08	N	0	7.22076
CTSV	1.12229249384644e-12	-0.803727	0.698	1	6.45205954712321e-08	N	0	7.1903
AL135905.2	1.21848379483994e-12	0.947393	0.981	0.629	7.00506333653482e-08	N	0	7.15459
AFP	1.29469915610654e-12	2.18317	0.887	0.086	7.44322544845647e-08	N	0	7.12824
P4HA1	1.67118827112678e-12	0.541035	1	0.886	9.60766137070787e-08	N	0	7.01738
DPYS	1.7500777876303e-12	1.63124	0.868	0.057	1.00611972010866e-07	N	0	6.99735
APOC1	2.56883432575204e-12	0.608441	1	0.971	1.47682285387485e-07	Y	0	6.83067
CUBN	3.25439628094953e-12	1.38719	0.925	0.114	1.87095242191789e-07	N	0	6.72794
GSTA2	3.68150851034671e-12	1.41078	0.981	0.286	2.11649924259833e-07	N	0	6.67438
EFNA1	5.43694842714115e-12	0.866066	1	0.714	3.12570165076345e-07	N	0	6.50505
AK4	6.73736079810054e-12	0.516177	1	0.943	3.873308722828e-07	N	0	6.41192
TDGF1	7.67798488850722e-12	-1.28077	0.094	0.829	4.4140735124028e-07	N	0	6.35516
GJB1	7.72369080611331e-12	1.4869	0.868	0.086	4.44034984443454e-07	N	0	6.35258
MUSTN1	1.01029166100815e-11	1.13235	0.943	0.371	5.80816675913584e-07	N	0	6.23596
FKBP11	1.4225648928063e-11	1.24601	0.943	0.486	8.17832556874343e-07	N	0	6.08734
PLA2G12B	1.83552664698172e-11	1.4306	0.925	0.143	1.05524426934979e-06	N	0	5.97665
NEK6	2.00842754995031e-11	1.29482	0.981	0.343	1.15464499846643e-06	N	0	5.93755
CRABP1	2.48425989281756e-11	-1.22575	0.113	0.8	1.42820101238081e-06	N	0	5.84521
DEPTOR	2.60890651118706e-11	1.50735	0.811	0.057	1.49986035328144e-06	N	0	5.82395
GPC3	3.48659828417087e-11	0.504635	1	0.943	2.00444535356983e-06	N	0	5.69801
TMSB15A	4.88236469233719e-11	-1.19231	0.189	0.886	2.80687146162465e-06	N	0	5.55178
SURF4	5.03261488758048e-11	0.620224	0.981	0.857	2.89325029887002e-06	N	0	5.53861
CDKN1C	5.27863452513004e-11	0.892731	0.981	0.8	3.03468698849726e-06	N	0	5.51789
ASGR2	7.2430550205492e-11	1.46342	0.755	0	4.16403233131373e-06	N	0	5.38049
KDELR2	8.21542497527577e-11	0.475968	1	0.914	4.72304781828604e-06	N	0	5.32578
CLU	8.34285798325744e-11	0.966458	0.981	0.543	4.7963090545747e-06	N	0	5.31909
FABP1	8.91151966186305e-11	1.45849	0.849	0.086	5.12323265360507e-06	N	0	5.29046
PSIP1	9.62240738765921e-11	-0.654201	0.755	1	5.53192200716528e-06	N	0	5.25712
AGT	1.0476289777418e-10	1.81869	0.83	0.143	6.02281899303763e-06	N	0	5.2202
GALM	1.09496459433197e-10	1.07939	0.925	0.486	6.29495145281452e-06	N	0	5.20101
B2M	1.11834021259619e-10	0.952648	0.962	0.771	6.42933788221549e-06	N	0	5.19183
CA4	1.17856170335347e-10	1.44501	0.83	0.143	6.77555123257908e-06	N	0	5.16906
HMGCS2	1.43813677940885e-10	1.77075	0.774	0.057	8.26784834482151e-06	N	0	5.08261
TUBB4A	1.49548652111584e-10	1.392	0.83	0.171	8.59755200989497e-06	N	0	5.06563
B4GALT4	1.54987138377829e-10	0.740042	0.981	0.714	8.91021058534139e-06	N	0	5.05011
CIDEB	1.63558733317275e-10	1.55684	0.736	0	9.40299157841012e-06	N	0	5.02673
WLS	1.72162461210992e-10	-1.10399	0.245	0.857	9.8976198950199e-06	N	0	5.00447
SLC29A1	2.1444740291138e-10	-0.916793	0.472	0.943	1.23285811933753e-05	N	0	4.90909
ALDH6A1	2.51804476081888e-10	0.845681	0.943	0.686	1.44762393299478e-05	N	0	4.83934
WFDC2	2.59027920498234e-10	-0.995279	0.264	0.943	1.48915151494435e-05	Y	0	4.82706
OXT	2.68452090651153e-10	1.1265	0.774	0.086	1.54333106915348e-05	N	0	4.81154
PCLAF	2.93240797553653e-10	-1.04505	0.264	0.857	1.68584134513595e-05	N	0	4.77318
FLRT2	3.89305874684792e-10	1.18562	0.83	0.229	2.23811947356287e-05	N	0	4.65012
TF	4.55229577042358e-10	1.86964	0.868	0.371	2.61711483841652e-05	N	0	4.58218
RNF128	4.72645423678878e-10	1.296	0.811	0.171	2.71723854072987e-05	N	0	4.56587
HELLS	6.30751269007838e-10	-0.764799	0.604	0.971	3.62618904552606e-05	N	0	4.44055
FXYD6	7.02903880317311e-10	-1.08291	0.151	0.829	4.04099440794422e-05	N	0	4.39351
REEP6	7.05852254556359e-10	0.902814	0.962	0.543	4.05794461144451e-05	N	0	4.39169
STEAP1	7.2244986090592e-10	1.21997	0.868	0.171	4.15336425034813e-05	N	0	4.3816
RCHY1	7.46019211863273e-10	0.536148	1	0.857	4.28886444900196e-05	N	0	4.36766
SLC39A5	8.10711246800856e-10	1.35214	0.774	0.086	4.66077895785812e-05	N	0	4.33154
SELENOP	8.16637742614849e-10	0.827598	0.962	0.8	4.69485038229276e-05	N	0	4.32838
TUBA1A	8.66240329386598e-10	-0.980237	0.547	0.971	4.98001565364355e-05	N	0	4.30277
AC106864.1	9.56841014815448e-10	-0.913328	0.491	1	5.50087899417401e-05	N	0	4.25957
PRDX1	1.08901092736563e-09	0.33242	1	1	6.260723821425e-05	N	0	4.20338
LGALS3	1.08998514085679e-09	1.63904	0.774	0.114	6.2663245747857e-05	N	0	4.20299
CKB	1.14859137090745e-09	0.419233	1	1	6.60325179134691e-05	Y	0	4.18024
GAMT	1.20730856588245e-09	0.6026	1	0.857	6.9408169452582e-05	N	0	4.15859
DPP4	1.21179751548937e-09	1.23507	0.849	0.171	6.96662391654839e-05	N	0	4.15698
SDF2L1	1.26394634233451e-09	0.998129	0.906	0.429	7.26642752208112e-05	N	0	4.13868
DDC	1.28058582761924e-09	1.28445	0.849	0.171	7.362087922983e-05	N	0	4.133
ACAA1	1.41595346215026e-09	1.1957	0.906	0.514	8.14031645390187e-05	N	0	4.08936
TMEM120A	1.44530672469256e-09	1.08623	0.868	0.314	8.30906836025751e-05	N	0	4.08045
FAM19A4	1.65425996744845e-09	1.27559	0.698	0.029	9.51034055286116e-05	N	0	4.0218
SLC9A3R1	1.74216798247734e-09	0.643999	0.943	0.714	0.000100157	N	0	3.99932
SYAP1	1.83234039667371e-09	0.598708	1	0.8	0.000105341	N	0	3.9774
MIS18BP1	1.99710391034709e-09	-0.872895	0.491	0.886	0.000114814	N	0	3.94001
UCHL1	2.04234585035372e-09	-0.698091	0.887	1	0.000117414	N	0	3.93028
NDRG1	2.06721322095894e-09	1.27666	0.755	0.114	0.000118844	N	0	3.92502
CGNL1	2.24540158798742e-09	-1.1619	0.17	0.743	0.000129088	N	0	3.88911
FGA	2.25450781226794e-09	1.61779	0.792	0.171	0.000129612	N	0	3.88736
MAP1B	2.31087636658493e-09	-1.167	0.151	0.743	0.000132852	N	0	3.87663
F10	2.6597368457861e-09	1.30315	0.811	0.171	0.000152908	N	0	3.81557
GLUL	2.66751645815872e-09	0.317426	1	1	0.000153356	N	0	3.8143
KLF6	2.94216008697641e-09	0.738673	0.962	0.686	0.000169145	N	0	3.77174
SERPINA1	3.09852540095455e-09	1.81409	0.717	0.086	0.000178134	N	0	3.74925
IGSF1	3.10688042785084e-09	1.28678	0.774	0.171	0.000178615	N	0	3.74808
AMN	3.55038677615523e-09	1.07007	0.906	0.314	0.000204112	N	0	3.69013
APOC2	3.59489035876854e-09	1.59096	0.66	0	0.00020667	N	0	3.68472
C11orf24	3.82671015706984e-09	1.02214	0.868	0.429	0.000219998	N	0	3.65758
APOE	3.83465932084097e-09	0.337485	1	1	0.000220455	Y	0	3.65668
PRAP1	3.91404104956477e-09	1.37324	0.774	0.143	0.000225018	N	0	3.64778
CSRP2	3.94505217420814e-09	-0.805441	0.528	0.971	0.000226801	N	0	3.64435
PFN1P2	3.9631982838887e-09	1.07319	0.811	0.2	0.000227844	N	0	3.64236
HERPUD1	4.03274663558038e-09	1.12447	0.887	0.486	0.000231843	N	0	3.63481
ANGPT1	4.16229407049042e-09	1.17634	0.698	0.029	0.00023929	N	0	3.62107
FLRT3	4.46132646252897e-09	0.526057	1	0.857	0.000256482	N	0	3.59094
ALDH1A1	4.68706556580198e-09	1.40203	0.698	0.057	0.000269459	N	0	3.56951
CRNDE	5.2797785068728e-09	-0.929016	0.132	0.714	0.000303534	N	0	3.51779
CTSB	5.77231418582932e-09	0.5634	1	0.886	0.00033185	N	0	3.47906
PCAT14	5.86974350179134e-09	-1.11313	0.226	0.771	0.000337452	N	0	3.47179
AL117378.1	6.76540501865735e-09	-0.554395	0.057	0.629	0.000388943	N	0	3.41011
ALDOC	6.91091492779309e-09	0.685282	0.962	0.771	0.000397308	N	0	3.40087
APOC1P1	6.95512192867446e-09	1.07769	0.736	0.086	0.00039985	N	0	3.3981
SPC25	6.99826549210121e-09	-0.891085	0.302	0.886	0.00040233	Y	0	3.39542
METTL7B	8.21484485116947e-09	1.26216	0.792	0.143	0.000472271	N	0	3.32581
NEU1	9.23737004272092e-09	1.08943	0.906	0.429	0.000531056	N	0	3.27486
TUBA1B	9.56784396910775e-09	-0.351871	0.906	1	0.000550055	Y	0	3.25959
A1CF	9.68968535865822e-09	1.15381	0.698	0.057	0.00055706	N	0	3.2541
CYB5R3	1.00613898727485e-08	0.531959	1	0.857	0.000578429	N	0	3.23775
FBXO6	1.04206587643926e-08	1.27775	0.736	0.171	0.000599084	N	0	3.22251
AK4P1	1.04282448299051e-08	0.689492	0.962	0.657	0.00059952	N	0	3.2222
MPC2	1.08644876275355e-08	0.523669	0.981	0.914	0.000624599	N	0	3.2044
WNT11	1.21115563686401e-08	1.34388	0.774	0.143	0.000696293	N	0	3.15721
CCDC152	1.27628617527362e-08	-0.710076	0.189	0.829	0.000733737	N	0	3.13446
ISL1	1.64777377331999e-08	-1.04041	0.038	0.571	0.000947305	N	0	3.02351
THSD8	1.67990417985037e-08	-0.838167	0.302	0.829	0.000965777	N	0	3.01512
ACY1	1.7537410393718e-08	0.910978	0.906	0.486	0.00100823	N	0	2.99644
DLGAP1.AS2	2.00251204619773e-08	-0.782755	0.038	0.571	0.00115124	N	0	2.93883
MPZL2	2.10387652000557e-08	1.29589	0.717	0.114	0.00120952	N	0	2.91739
RBP1	2.32440040501893e-08	-1.10759	0.189	0.771	0.0013363	N	0	2.8741
SOAT2	2.49534746214025e-08	1.20586	0.811	0.229	0.00143458	N	0	2.84328
RIPPLY3	2.51894203700467e-08	-0.982389	0.057	0.571	0.00144814	N	0	2.83919
SOX17	3.22171134903457e-08	-0.955017	0.189	0.771	0.00185216	N	0	2.73232
SKA3	3.22907770954009e-08	-0.958108	0.208	0.771	0.0018564	N	0	2.73133
SEC31A	3.36768045501045e-08	0.524409	0.981	0.857	0.00193608	N	0	2.71308
AVP	3.53792197821751e-08	0.994917	0.623	0.029	0.00203395	N	0	2.69166
AC011447.3	3.89110238439341e-08	-0.83803	0.283	0.829	0.00223699	N	0	2.65034
NRGN	3.96544637372901e-08	0.886241	0.679	0.086	0.00227974	N	0	2.64212
CREB3L2	4.13504299504132e-08	1.08996	0.811	0.229	0.00237724	N	0	2.62393
TCF4	4.1447621351556e-08	-0.88652	0.132	0.686	0.00238282	N	0	2.62291
SPTSSB	4.33222263388151e-08	1.10132	0.811	0.2	0.00249059	N	0	2.6037
SPATS2L	4.59678556764039e-08	0.553601	1	0.8	0.00264269	N	0	2.57795
PAPSS1	4.87871697146463e-08	-0.541756	0.736	0.943	0.00280477	N	0	2.5521
RAP1A	4.9238102301723e-08	0.936413	0.698	0.114	0.0028307	N	0	2.54811
AGPAT1	5.03062006079567e-08	0.942923	0.868	0.343	0.0028921	N	0	2.53879
RAD51AP1	5.13145291837007e-08	-0.910809	0.264	0.8	0.00295007	Y	0	2.53017
RMI2	5.21763776266392e-08	-0.711221	0.509	0.914	0.00299962	N	0	2.52293
GLRX5	5.61047895272445e-08	0.377458	1	0.971	0.00322546	N	0	2.49141
CA2	5.80071326521688e-08	0.681224	0.981	0.686	0.00333483	N	0	2.47693
CTSC	6.57633226491532e-08	-0.777226	0.472	0.943	0.00378073	N	0	2.42242
GALK1	6.62038435517151e-08	1.11668	0.811	0.314	0.00380606	N	0	2.41952
SLC35D1	6.82099383515718e-08	1.05941	0.623	0.029	0.00392139	N	0	2.40656
HAVCR1	7.30680734896444e-08	1.38397	0.604	0.029	0.00420068	N	0	2.37668
CD200	7.32826385122135e-08	-0.924151	0.132	0.714	0.00421302	N	0	2.37541
ZWINT	8.17468267678503e-08	-0.737809	0.491	0.914	0.00469963	Y	0	2.32794
CRYZ	8.44579793019328e-08	0.660524	0.906	0.686	0.00485549	N	0	2.31377
CENPU	8.94217103442129e-08	-0.731702	0.509	0.943	0.00514085	N	0	2.28896
LIMD2	9.07997949040159e-08	-0.841714	0.151	0.714	0.00522008	N	0	2.28232
PITX2	9.39788094939661e-08	0.972582	0.887	0.429	0.00540284	N	0	2.26738
CD99	9.44919623762418e-08	0.284099	1	0.971	0.00543234	Y	0	2.26501
IQGAP2	1.02416855311073e-07	1.12575	0.698	0.143	0.00588795	N	0	2.23004
HSPA5	1.03790869193233e-07	0.275217	1	1	0.00596694	N	0	2.22425
ITGB3BP	1.06573831142382e-07	-0.76655	0.245	0.8	0.00612693	N	0	2.21276
RCAN1	1.13333797930013e-07	1.29162	0.623	0.057	0.00651556	N	0	2.18605
APLP2	1.13972712415225e-07	0.287872	1	1	0.00655229	N	0	2.18361
CMTM7	1.19292009202933e-07	0.865601	0.849	0.457	0.0068581	N	0	2.1638
IFT81	1.28098385060271e-07	-0.827997	0.264	0.857	0.00736438	N	0	2.13286
DLGAP5	1.30308395762715e-07	-0.945941	0.321	0.857	0.00749143	Y	0	2.12544
EPAS1	1.32754163592227e-07	1.21449	0.623	0.057	0.00763204	N	0	2.11736
L1TD1	1.38111069936502e-07	-0.800553	0.132	0.657	0.00794001	N	0	2.10018
TMEM54	1.47005957210312e-07	-0.851107	0.453	0.857	0.00845137	N	0	2.07307
LHFPL3.AS2	1.48592731155931e-07	1.17417	0.585	0.029	0.0085426	N	0	2.06841
SPARC	1.50657591224984e-07	0.341521	1	1	0.0086613	N	0	2.06242
TECR	1.50657591224984e-07	0.369229	1	0.971	0.0086613	N	0	2.06242
SEC23A	1.63894133567913e-07	0.759759	0.906	0.543	0.00942227	N	0	2.02584
PEBP1	1.65250497742645e-07	0.261067	1	1	0.00950025	N	0	2.02226
ANXA5	1.73050451714627e-07	0.325391	1	0.971	0.00994867	N	0	2.00223
ISYNA1	1.74308833194297e-07	-0.992027	0.34	0.771	0.010021	N	0	1.99909
HPN	1.7570904952545e-07	1.09	0.755	0.286	0.0101015	N	0	1.99561
DEK	1.94642505336732e-07	-0.477627	0.811	1	0.01119	N	0	1.95117
RMND1	1.96617428258622e-07	0.629903	0.962	0.657	0.0113035	N	0	1.94679
AC007240.1	2.12006240396373e-07	0.938025	0.755	0.2	0.0121882	N	0	1.91406
APOC3	2.27747437536251e-07	1.5033	0.585	0.029	0.0130932	N	0	1.88295
SPINK1	2.32542359933438e-07	1.35954	0.547	0	0.0133689	N	0	1.87391
VWA5A	2.39058425612973e-07	-0.878761	0.264	0.829	0.0137435	N	0	1.8619
RBPMS2	2.39979114950993e-07	-0.7609	0.321	0.829	0.0137964	N	0	1.86023
PARD6B	2.60274854907523e-07	0.708379	0.906	0.629	0.0149632	N	0	1.82498
NDC80	2.72219556031229e-07	-0.948556	0.208	0.771	0.0156499	Y	0	1.80549
ARG2	2.80471680626323e-07	-1.07961	0.113	0.6	0.0161243	N	0	1.79252
CRIP2	2.8616821213955e-07	-1.05757	0.094	0.571	0.0164518	N	0	1.78379
DKK1	3.02052502686736e-07	-1.06539	0.019	0.457	0.017365	N	0	1.76033
SHISA5	3.06135464159153e-07	0.46934	0.981	0.971	0.0175997	N	0	1.75449
TRPC4	3.09754756050701e-07	-1.02812	0.038	0.486	0.0178078	N	0	1.74939
SMC4	3.14791676911277e-07	-0.735069	0.358	0.943	0.0180974	Y	0	1.74238
PCNA	3.15730485170157e-07	-0.743365	0.491	0.943	0.0181513	Y	0	1.74109
LIME1	3.30889167639466e-07	1.14994	0.566	0.029	0.0190228	N	0	1.72073
CPPED1	3.92274326698917e-07	0.727542	0.906	0.571	0.0225519	N	0	1.64682
ARL3	4.04412227483435e-07	-0.401381	0.83	1	0.0232497	N	0	1.63358
APOA4	4.1174670484059e-07	1.64714	0.623	0.114	0.0236713	N	0	1.62578
PEPD	4.1968509150985e-07	0.687778	0.887	0.6	0.0241277	N	0	1.61748
GCNT1	4.21293281025444e-07	1.05417	0.755	0.257	0.0242202	N	0	1.61582
CD164	4.2839183170663e-07	0.391458	1	0.886	0.0246282	N	0	1.60857
EPB41	4.37509334290409e-07	-0.815123	0.226	0.771	0.0251524	N	0	1.59942
CDH6	4.40227761329839e-07	1.02651	0.604	0.057	0.0253087	N	0	1.59673
HMGB3	4.48939310452084e-07	-0.626816	0.642	0.971	0.0258095	N	0	1.58822
MLF1	4.53508934705087e-07	-0.860729	0.151	0.657	0.0260722	N	0	1.58382
SBDS	4.54130185310094e-07	0.525591	0.943	0.857	0.0261079	N	0	1.58323
OBSL1	4.71942943529319e-07	-0.799816	0.075	0.571	0.027132	N	0	1.56652
TMEM41A	4.76842253517597e-07	0.769494	0.887	0.543	0.0274137	N	0	1.56203
GDF15	5.06587802248899e-07	1.1105	0.642	0.114	0.0291237	N	0	1.53575
FGG	5.11900754430212e-07	1.58383	0.698	0.2	0.0294292	N	0	1.53122
SPTLC3	5.16721800199954e-07	1.09969	0.717	0.286	0.0297063	N	0	1.52715
LEPROT	5.22960427312405e-07	0.749003	0.849	0.429	0.030065	N	0	1.52194
PNPT1	5.49551594053475e-07	0.421048	0.925	0.829	0.0315937	N	0	1.5004
NUF2	5.53034752623058e-07	-0.801897	0.17	0.714	0.031794	Y	0	1.49766
CMPK1	5.83087620488186e-07	0.688892	0.906	0.514	0.0335217	N	0	1.47467
DPEP1	5.86433065561803e-07	1.10346	0.66	0.114	0.033714	N	0	1.47219
CDK1	5.97441269733315e-07	-0.988643	0.283	0.8	0.0343469	Y	0	1.46411
CCDC74A	6.12896282375038e-07	-0.824462	0.038	0.486	0.0352354	N	0	1.45302
ZG16	6.9631178948929e-07	1.31118	0.566	0.057	0.040031	N	0	1.3976
UBXN4	6.97811113638111e-07	0.374228	0.981	0.943	0.0401172	N	0	1.39667
GAD1	7.0130995658938e-07	-0.861894	0	0.4	0.0403183	N	0	1.3945
WDR54	7.0911770001154e-07	-0.78595	0.453	0.914	0.0407672	N	0	1.38969
FAM13A	7.48404283393764e-07	0.824734	0.849	0.429	0.0430258	N	0	1.36627
LY6E	7.62090448995363e-07	0.350869	1	1	0.0438126	Y	0	1.3584
SERP1	7.78856216936272e-07	0.289842	0.981	0.971	0.0447764	N	0	1.34895
CENPF	8.42577969685456e-07	-0.841381	0.377	0.829	0.0484398	Y	0	1.3148
C4orf48	8.69992418200062e-07	-0.480645	0.679	0.971	0.0500159	N	0	1.30089
FANCD2	8.7092067802667e-07	-0.805855	0.283	0.8	0.0500692	N	0	1.30043
CCBE1	8.93399742933877e-07	-0.864995	0.057	0.486	0.0513616	N	0	1.28936
SLC39A14	9.27125812638451e-07	0.925124	0.811	0.429	0.0533005	N	0	1.27327
GJA1	9.32208632695862e-07	-0.777082	0.472	0.971	0.0535927	N	0	1.27089
TK1	1.00403694786466e-06	-0.787712	0.453	0.943	0.0577221	Y	0	1.23866
SALL1	1.00559470235618e-06	-0.815482	0.057	0.486	0.0578116	N	0	1.23798
SKA1	1.08707433347364e-06	-0.709313	0.094	0.571	0.0624959	N	0	1.20415
GPC4	1.10603665058098e-06	-1.07232	0.075	0.514	0.063586	N	0	1.19664
STMN1	1.12674523662098e-06	-0.277548	0.981	1	0.0647766	N	0	1.18858
TOMM7	1.12674523662098e-06	0.285395	1	1	0.0647766	N	0	1.18858
CENPK	1.1419467484024e-06	-0.667558	0.434	0.886	0.0656505	N	0	1.18276
SLC35D2	1.18182841775321e-06	0.761729	0.83	0.4	0.0679433	N	0	1.16785
HSD17B11	1.18729421229825e-06	0.951284	0.698	0.2	0.0682575	N	0	1.16585
SEC61A2	1.19967634572845e-06	-0.895083	0.057	0.486	0.0689694	N	0	1.16134
GOLGA4	1.21385488251365e-06	0.769698	0.887	0.4	0.0697845	N	0	1.15624
HMGB1P6	1.22346152484987e-06	-0.380721	0.887	1	0.0703368	N	0	1.15282
HMGB2	1.22676141730454e-06	-0.313776	0.925	1	0.0705265	Y	0	1.15165
FAM107B	1.26449172396856e-06	0.838037	0.83	0.343	0.0726956	N	0	1.13849
EIF4EBP1	1.30487896698066e-06	0.415173	0.981	0.857	0.0750175	N	0	1.12484
ATP1B3	1.31799977246965e-06	-0.634325	0.585	0.886	0.0757718	N	0	1.12049
COL2A1	1.32264133464901e-06	-0.833171	0.094	0.543	0.0760387	N	0	1.11897
SLC3A2	1.3380170624756e-06	0.28806	1	0.943	0.0769226	Y	0	1.11395
NTF3	1.39685358466893e-06	-0.907815	0.094	0.543	0.0803051	N	0	1.09526
GLUD1	1.40088038821614e-06	0.750133	0.868	0.571	0.0805366	N	0	1.09401
RANGRF	1.44998616803514e-06	-0.821431	0.302	0.771	0.0833597	N	0	1.07904
ELOVL1	1.50099726010784e-06	0.757334	0.925	0.543	0.0862923	N	0	1.06403
ADAM28	1.52089636697781e-06	-0.753572	0.038	0.457	0.0874363	N	0	1.05831
MMP2	1.52089636697781e-06	-0.851172	0.038	0.457	0.0874363	N	0	1.05831
TGIF1	1.54541492334578e-06	-0.439998	0.755	0.971	0.0888459	N	0	1.05136
SERPINC1	1.54747842490148e-06	1.21314	0.491	0	0.0889645	N	0	1.05078
HMMR	1.60331380931197e-06	-0.78274	0.189	0.686	0.0921745	N	0	1.03539
MPC1	1.6064938942071e-06	0.909751	0.698	0.143	0.0923573	N	0	1.03453
BLM	1.61563909422943e-06	-0.788429	0.038	0.457	0.0928831	N	0	1.03206
FANCL	1.64447736553341e-06	-0.716671	0.453	0.914	0.094541	N	0	1.02438
FTL	1.65643882639723e-06	0.250667	1	1	0.0952287	N	0	1.02123
TCAIM	1.74979152377026e-06	0.957868	0.698	0.229	0.100596	N	0	0.997421
HIST1H2AJ	1.81015682169675e-06	-0.979529	0.226	0.657	0.104066	N	0	0.982691
RNASEH2A	1.87128667911807e-06	-0.63939	0.566	0.886	0.10758	N	0	0.968267
E2F7	1.87448676965865e-06	-0.628057	0.075	0.543	0.107764	N	0	0.967525
MNS1	1.93933718592726e-06	-0.608541	0.075	0.514	0.111492	N	0	0.952754
HIST3H2A	2.00342318137813e-06	-0.854517	0.132	0.657	0.115177	N	0	0.938635
LGR5	2.01821638999023e-06	-0.877764	0	0.371	0.116027	N	0	0.93544
LHX1	2.01821638999023e-06	-0.446563	0	0.371	0.116027	N	0	0.93544
MAP4K1	2.01821638999023e-06	-0.763913	0	0.371	0.116027	N	0	0.93544
SH3GL2	2.01821638999023e-06	-0.830497	0	0.371	0.116027	N	0	0.93544
CENPA	2.02341771384069e-06	0.642556	0.925	0.543	0.116326	Y	0	0.934322
CCNB2	2.03212374031257e-06	-0.841899	0.604	0.914	0.116827	N	0	0.932458
FGF13	2.09456898305794e-06	-0.778914	0.302	0.829	0.120417	N	0	0.919313
MT1G	2.11097065494201e-06	1.1694	0.774	0.371	0.12136	N	0	0.915925
TMEM92	2.13695882470765e-06	0.741864	0.925	0.457	0.122854	N	0	0.910612
RFC4	2.17932203004677e-06	-0.67468	0.491	0.971	0.125289	N	0	0.902086
RRM2	2.25692674976321e-06	-0.803515	0.358	0.857	0.129751	Y	0	0.88689
MT.CO3	2.30210342016999e-06	-0.383018	0.849	1	0.132348	N	0	0.878283
FAM184A	2.32479882456805e-06	-0.710332	0.453	0.914	0.133653	N	0	0.874022
SLC25A20	2.41317373262952e-06	0.636915	0.547	0.057	0.138733	N	0	0.857819
DMD	2.45654056943428e-06	0.844934	0.755	0.371	0.141227	N	0	0.850084
TSPAN5	2.57059266159668e-06	-0.852372	0.226	0.714	0.147783	N	0	0.830374
AC026462.3	2.66317362358779e-06	0.934877	0.566	0.057	0.153106	N	0	0.815008
AC024940.1	2.7005694146729e-06	-0.851356	0.075	0.514	0.155256	N	0	0.808952
STRBP	2.72765223082327e-06	-0.674844	0.491	0.886	0.156813	N	0	0.804619
TBCB	2.75807556920829e-06	-0.422532	0.755	1	0.158562	N	0	0.799802
LINC00458	2.80046258049535e-06	-0.47947	0.019	0.4	0.160999	Y	0	0.793178
THY1	2.80046258049535e-06	-0.744369	0.019	0.4	0.160999	N	0	0.793178
ANXA9	2.83647659245098e-06	1.21959	0.472	0	0.163069	N	0	0.787628
AL353751.1	2.88114254748434e-06	-0.490698	0.057	0.457	0.165637	N	0	0.780843
S100A14	2.89964307217234e-06	1.06862	0.66	0.2	0.1667	Y	0	0.778063
MT1H	2.92219219661387e-06	1.33438	0.66	0.171	0.167997	N	0	0.774699
TBL1XR1	2.93910355441316e-06	0.610978	0.887	0.743	0.168969	N	0	0.772193
ITM2C	2.98737595559836e-06	-0.599105	0.547	0.914	0.171744	N	0	0.765118
HLA.A	3.04635629643618e-06	-0.637016	0.396	0.914	0.175135	N	0	0.756627
ATAD5	3.12301434630064e-06	-0.733522	0.132	0.6	0.179542	N	0	0.745834
CNN2	3.16571936063683e-06	-0.608905	0.585	0.943	0.181997	N	0	0.739935
STX12	3.17152621625607e-06	0.821485	0.66	0.2	0.182331	N	0	0.739139
VWF	3.17889023947223e-06	-0.841032	0.019	0.4	0.182754	N	0	0.738132
C19orf33	3.25014326362723e-06	0.764943	0.717	0.343	0.186851	N	0	0.728505
TTK	3.26929027858847e-06	-0.752671	0.302	0.771	0.187951	Y	0	0.725954
CYP4X1	3.61322484167913e-06	0.798256	0.83	0.4	0.207724	N	0	0.682513
CDC7	3.62566698119634e-06	-0.786831	0.283	0.771	0.20844	N	0	0.68102
GSTK1	3.639755097611e-06	0.523289	0.943	0.743	0.20925	N	0	0.679336
FAM114A1	3.73418242999119e-06	0.920943	0.679	0.2	0.214678	N	0	0.668212
HES4	3.73418242999119e-06	-0.744627	0.321	0.743	0.214678	Y	0	0.668212
DHRS3	3.7376072524713e-06	0.865798	0.774	0.286	0.214875	N	0	0.667814
CBX5	3.77674174554362e-06	-0.404359	0.849	0.971	0.217125	N	0	0.66329
CENPE	3.81878621373372e-06	-0.705161	0.17	0.657	0.219542	Y	0	0.658482
NCAPG2	3.82529822342124e-06	-0.777092	0.302	0.714	0.219916	N	0	0.657742
YIF1A	3.86883551736248e-06	0.484856	0.981	0.8	0.222419	N	0	0.652827
HIST1H1A	3.93421354158561e-06	-0.685831	0.453	0.829	0.226178	Y	0	0.64555
NEK2	4.09754173240549e-06	-0.725865	0.415	0.914	0.235568	Y	0	0.627884
BAZ1A	4.2257894367717e-06	-0.694858	0.189	0.714	0.242941	N	0	0.6145
CFI	4.363409166276e-06	1.27857	0.491	0.029	0.250852	N	0	0.600582
SLF1	4.38852214352232e-06	-0.662748	0.245	0.771	0.252296	N	0	0.598089
ODC1	4.50179456676144e-06	0.311849	1	0.971	0.258808	N	0	0.587022
TNFRSF19	4.52987540951117e-06	-0.833292	0.151	0.657	0.260423	N	0	0.584321
C4orf47	4.5540260393505e-06	-0.645229	0.057	0.457	0.261811	N	0	0.582012
KIF15	4.63489611063863e-06	-0.711842	0.189	0.714	0.26646	N	0	0.574368
NIPAL2	4.75115961893922e-06	-0.725581	0.094	0.543	0.273144	N	0	0.563608
MRPS26	4.7810648121565e-06	0.293628	0.981	0.914	0.274863	N	0	0.560883
RBKS	4.78814795150342e-06	0.950381	0.623	0.171	0.275271	N	0	0.56024
GLYCTK	5.07854153073708e-06	1.06115	0.604	0.171	0.291965	N	0	0.534669
FLJ22447	5.2363062902921e-06	0.912759	0.585	0.143	0.301035	N	0	0.521383
KIF11	5.32599488209988e-06	-0.691541	0.113	0.6	0.306191	N	0	0.514007
SLC39A8	5.35680561602224e-06	-0.765839	0.226	0.686	0.307963	N	0	0.511502
MAGEH1	5.36692497752976e-06	0.619983	0.83	0.629	0.308545	N	0	0.510682
MRPS25	5.44599232032075e-06	0.559482	0.925	0.686	0.31309	N	0	0.504331
LAPTM4B	5.51413156750251e-06	-0.2677	0.943	1	0.317007	N	0	0.498931
MTHFS	5.67891959424442e-06	0.454746	0.962	0.8	0.326481	N	0	0.486142
FZD2	5.69104385032963e-06	-0.638027	0	0.343	0.327178	N	0	0.485216
TCEAL2	5.69104385032963e-06	-0.562313	0	0.343	0.327178	N	0	0.485216
AC007405.3	5.83412271991978e-06	-0.646132	0.113	0.543	0.335404	N	0	0.474432
KLB	5.93583043978814e-06	1.0818	0.509	0.057	0.341251	N	0	0.466926
PTGR1	5.94891784045926e-06	0.434174	0.981	0.829	0.342003	Y	0	0.46597
MTFR1L	6.00370300126144e-06	0.652595	0.868	0.514	0.345153	N	0	0.461988
PDPN	6.15554380008846e-06	-0.812765	0.17	0.6	0.353882	N	0	0.451141
COPB1	6.34951204778931e-06	0.398184	0.906	0.829	0.365033	N	0	0.437667
XRCC5	6.44797200072149e-06	-0.294815	0.868	1	0.370694	N	0	0.430985
CAT	6.50415566613673e-06	0.84053	0.792	0.286	0.373924	N	0	0.427217
PDGFRA	6.53688814495299e-06	1.04636	0.679	0.257	0.375806	N	0	0.425037
UBE2C	6.73228899709675e-06	-0.753618	0.491	0.914	0.387039	Y	0	0.412245
PCYT2	7.01338552854543e-06	0.699715	0.792	0.457	0.4032	N	0	0.39448
ECHS1	7.02340909801365e-06	0.277405	1	0.971	0.403776	N	0	0.39386
KIT	7.11917237179513e-06	-0.755015	0.321	0.8	0.409281	N	0	0.387978
RFC2	7.13039290421467e-06	-0.525944	0.642	0.914	0.409926	N	0	0.387294
LRRK1	7.3008258245928e-06	-0.589253	0.566	0.857	0.419724	N	0	0.377036
GSTO1	7.60735658257765e-06	0.2795	1	0.943	0.437347	N	0	0.359174
HAUS1	7.60961832045796e-06	-0.61918	0.491	0.914	0.437477	N	0	0.359045
HDGFL3	7.75087251195993e-06	-0.653388	0.321	0.8	0.445598	N	0	0.351057
TNNC1	7.89507430770333e-06	-0.481873	0.717	0.971	0.453888	Y	0	0.343051
ID2	7.91464790762485e-06	0.315119	1	0.914	0.455013	N	0	0.341976
RAD54B	8.10119747104754e-06	-0.74312	0.208	0.657	0.465738	N	0	0.331858
TPX2	8.18718871515925e-06	-0.762021	0.358	0.829	0.470681	Y	0	0.327273
SNHG16	8.21270004633418e-06	0.400767	1	0.829	0.472148	N	0	0.325922
BISPR	8.23909566621437e-06	-0.52313	0.019	0.371	0.473666	N	0	0.324528
FBXO17	8.2448259992204e-06	0.747972	0.83	0.457	0.473995	N	0	0.324226
KIF23	8.37445072744232e-06	-0.713455	0.151	0.629	0.481447	N	0	0.317451
SLC39A10	8.59443309741856e-06	-0.622824	0.453	0.886	0.494094	N	0	0.30619
SHISA2	8.76938131526846e-06	-0.511396	0.019	0.371	0.504152	N	0	0.297439
ODF2L	8.80070022679935e-06	-0.640656	0.302	0.714	0.505952	N	0	0.29589
UFM1	9.09754254757253e-06	0.285959	0.981	0.971	0.523018	N	0	0.281484
AGO2	9.12784982899896e-06	-0.599965	0.151	0.6	0.52476	N	0	0.280039
AQP3	9.12784982899896e-06	1.03401	0.509	0.057	0.52476	N	0	0.280039
FAM151A	9.18596368547023e-06	1.25364	0.434	0	0.528101	N	0	0.277283
LINC02384	9.18596368547023e-06	0.874004	0.434	0	0.528101	N	0	0.277283
DEPDC1B	9.28015664919205e-06	-0.76998	0.283	0.8	0.533516	N	0	0.272852
NRP1	9.41667312376097e-06	-0.750035	0.17	0.6	0.541365	N	0	0.26651
MAD2L1	9.45257130888529e-06	-0.503526	0.642	0.943	0.543428	Y	0	0.264858
TLN2	9.45257130888529e-06	0.638484	0.887	0.571	0.543428	N	0	0.264858
PRIM1	9.65005360927452e-06	-0.72296	0.358	0.771	0.554782	N	0	0.255878
DDIT3	9.68270593963984e-06	0.839788	0.679	0.2	0.556659	N	0	0.254411
MLEC	1.00419975951344e-05	0.3003	1	0.943	0.577314	N	0	0.238588
TTF2	1.00962231005344e-05	-0.686032	0.283	0.714	0.580432	N	0	0.236249
QPRT	1.00969300547576e-05	0.605031	0.906	0.657	0.580473	N	0	0.236218
EFEMP2	1.01231153564038e-05	-0.808719	0.264	0.714	0.581978	N	0	0.235094
IFITM1	1.03960169582205e-05	-0.764776	0.434	0.886	0.597667	N	0	0.223541
CA14	1.05708666350465e-05	-0.833046	0.264	0.714	0.607719	N	0	0.216297
NUDT1	1.10469890249811e-05	-0.606655	0.453	0.857	0.635091	N	0	0.197164
EED	1.1459824329958e-05	-0.650569	0.415	0.8	0.658825	N	0	0.18123
GPX3	1.15185581834067e-05	0.789556	0.774	0.429	0.662202	N	0	0.17901
TDP2	1.15236051960717e-05	0.670913	0.83	0.657	0.662492	N	0	0.178819
SLC7A7	1.15237427869147e-05	1.07002	0.623	0.171	0.6625	N	0	0.178814
SOX11	1.18835308024855e-05	-0.351277	0.038	0.4	0.683184	N	0	0.165462
CENPN	1.20612023435501e-05	-0.647857	0.434	0.971	0.693399	N	0	0.159017
EXOSC8	1.23693601344751e-05	-0.310159	0.868	0.971	0.711115	N	0	0.14806
SEC63	1.24183810324814e-05	0.659866	0.887	0.514	0.713933	N	0	0.146343
ABCC6P1	1.26851352471728e-05	0.81595	0.509	0.057	0.729268	N	0	0.137113
BUB1	1.2999234833365e-05	-0.793716	0.302	0.743	0.747326	N	0	0.12649
SBK1	1.35052212105885e-05	-0.495347	0.019	0.371	0.776415	N	0	0.109906
GABRP	1.36035991232932e-05	-0.423591	0.113	0.543	0.782071	N	0	0.106754
H2AFZ	1.37309686090436e-05	-0.264646	0.943	1	0.789393	Y	0	0.102707
PLPP2	1.39576503445714e-05	-0.866922	0.264	0.686	0.802425	N	0	0.0955954
MIB2	1.41394540841665e-05	-0.643864	0.038	0.4	0.812877	N	0	0.089975
RND2	1.41394540841665e-05	-0.716214	0.038	0.4	0.812877	N	0	0.089975
MAPRE1	1.43732954845771e-05	-0.465734	0.698	0.971	0.826321	N	0	0.0828513
RTKN2	1.47563304761802e-05	-0.566221	0.132	0.571	0.848341	N	0	0.0714293
STT3A	1.48387700890705e-05	0.269483	0.962	0.971	0.853081	N	0	0.0690098
EPO	1.49968772511002e-05	1.13434	0.453	0.029	0.86217	N	0	0.0644069
HLA.B	1.51057315530625e-05	-0.72434	0.075	0.457	0.868429	N	0	0.0612659
CENPH	1.5534387325799e-05	-0.572898	0.528	0.8	0.893072	N	0	0.0491136
PIMREG	1.566342622133e-05	-0.797518	0.17	0.6	0.90049	N	0	0.0455209
KCNN1	1.5739116296578e-05	-0.393193	0	0.314	0.904842	N	0	0.0434273
TNC	1.5739116296578e-05	-0.618787	0	0.314	0.904842	N	0	0.0434273
CRABP2	1.57635222901729e-05	-0.60007	0.604	1	0.906245	N	0	0.0427544
UPK3A	1.62407088064752e-05	0.919353	0.415	0	0.933678	N	0	0.0298027
LAMB1	1.63690409173507e-05	0.605408	0.868	0.629	0.941056	N	0	0.0263845
PLG	1.63954067121922e-05	1.37244	0.509	0.086	0.942572	N	0	0.0256855
BST2	1.68003180874338e-05	-0.627441	0.038	0.4	0.96585	N	0	0.0150902
MDM1	1.72518374503022e-05	0.741373	0.792	0.314	0.991808	N	0	0.00357233
MBOAT2	1.73445432906924e-05	-0.913585	0.132	0.514	0.997138	N	0	0.00124482
KIZ	1.7410602927705e-05	-0.744349	0.17	0.629	1	N	0	0
FSD1	1.77887465209959e-05	-0.771742	0.038	0.4	1	N	0	0
SGCB	1.80189220770678e-05	-0.659206	0.302	0.8	1	N	0	0
UACA	1.83277876898888e-05	0.567812	0.906	0.6	1	N	0	0
TOP2A	1.86571026473399e-05	-0.726166	0.321	0.829	1	Y	0	0
C11orf54	1.8662732016967e-05	0.690419	0.83	0.429	1	N	0	0
ALPL	1.88931843444536e-05	-0.711291	0.321	0.743	1	N	0	0
BUB1B	1.90480515169735e-05	-0.811802	0.189	0.6	1	N	0	0
ZFAND2A	1.91176966212869e-05	0.944947	0.604	0.143	1	N	0	0
BX284668.5	1.92196527721186e-05	-0.613603	0.245	0.714	1	N	0	0
FKBP1B	1.94289918930771e-05	-0.780458	0.321	0.829	1	N	0	0
HTATSF1	1.97014505816145e-05	-0.460965	0.679	0.971	1	N	0	0
UBE2T	1.98169853990175e-05	-0.553961	0.585	0.886	1	Y	0	0
SUOX	1.99529807121418e-05	1.02971	0.491	0.057	1	N	0	0
PSMC3IP	2.01410269944395e-05	-0.739507	0.358	0.743	1	N	0	0
NAV1	2.03930610575926e-05	-0.611641	0.132	0.543	1	N	0	0
PTTG1	2.0864218040224e-05	-0.725987	0.472	0.886	1	N	0	0
PDIA4	2.13753635504148e-05	0.276103	0.981	0.971	1	N	0	0
GNS	2.14991220110553e-05	0.85209	0.736	0.371	1	N	0	0
HDHD3	2.15353744326521e-05	0.747959	0.774	0.4	1	N	0	0
PRIMPOL	2.20481742663327e-05	-0.659937	0.17	0.571	1	N	0	0
GSN	2.22077245880207e-05	0.549014	0.906	0.743	1	N	0	0
SOX4	2.22127412833785e-05	-0.503523	0.698	1	1	N	0	0
RIMKLB	2.23472327732281e-05	-0.661898	0.189	0.629	1	N	0	0
NCBP2.AS2	2.26125914751669e-05	0.273154	0.962	0.943	1	N	0	0
SMC2	2.27405040516282e-05	-0.594296	0.434	0.857	1	N	0	0
CRLF1	2.29700491171051e-05	-0.569919	0.057	0.429	1	N	0	0
PRKCSH	2.30813109590434e-05	0.450614	0.925	0.8	1	N	0	0
ADAM9	2.32594489971773e-05	0.806627	0.736	0.371	1	N	0	0
GALT	2.35493868141751e-05	0.838093	0.792	0.429	1	N	0	0
SAMD3	2.37136618292846e-05	-0.839544	0.019	0.343	1	N	0	0
EFHD1	2.46636171244182e-05	0.793454	0.755	0.314	1	N	0	0
KCNQ2	2.51065931193577e-05	-0.74447	0.151	0.571	1	N	0	0
CCKBR	2.54469177047054e-05	-0.67911	0.528	0.971	1	Y	0	0
MTFR1	2.57251416136504e-05	0.593182	0.698	0.286	1	N	0	0
LRRFIP2	2.60118754427641e-05	0.781385	0.528	0.086	1	N	0	0
MYDGF	2.63274528472775e-05	0.252348	1	0.971	1	N	0	0
CBX1	2.68515237976768e-05	-0.496033	0.736	0.943	1	N	0	0
TMEM161B.AS1	2.71999203047167e-05	0.72181	0.736	0.371	1	N	0	0
AL121845.2	2.72749916926418e-05	0.728878	0.434	0.029	1	N	0	0
COCH	2.73795289780332e-05	-0.916459	0.057	0.4	1	N	0	0
TNNT1	2.78028397374611e-05	-0.701081	0.358	0.743	1	N	0	0
LCP1	2.83890754115311e-05	0.897563	0.396	0	1	N	0	0
SCRN1	2.84829559906471e-05	-0.665045	0.019	0.343	1	N	0	0
CSE1L	2.85372543909022e-05	-0.359451	0.83	0.971	1	N	0	0
DUSP9	2.89117765946628e-05	0.681928	0.491	0.086	1	N	0	0
FBLN2	2.89304701153784e-05	-0.725725	0.094	0.514	1	N	0	0
HIST1H1B	3.03992224234438e-05	-0.802051	0.264	0.657	1	Y	0	0
AKR1A1	3.0506964930211e-05	0.505823	1	0.829	1	N	0	0
TNRC6A	3.05737221245761e-05	-0.515744	0.34	0.857	1	N	0	0
RAP1B	3.05832387661742e-05	0.321069	0.981	0.943	1	N	0	0
GSTA1	3.10159786290773e-05	1.02503	0.528	0.086	1	N	0	0
MSH6	3.10240877585332e-05	-0.560289	0.585	0.914	1	N	0	0
BIRC2	3.12013449542425e-05	0.425985	0.925	0.8	1	N	0	0
HIST1H2AH	3.12021771781023e-05	-0.635268	0.075	0.457	1	N	0	0
OTX2	3.12188397929484e-05	-0.796901	0.038	0.371	1	N	0	0
PYCR1	3.13202343895944e-05	0.562184	0.849	0.571	1	N	0	0
AIF1L	3.13569497820062e-05	-0.654291	0.358	0.8	1	N	0	0
ABCC6	3.14786725861763e-05	0.824053	0.434	0.029	1	N	0	0
TUBB	3.16688238760598e-05	-0.299648	0.887	1	1	N	0	0
SASS6	3.29870567711806e-05	-0.69107	0.094	0.457	1	N	0	0
ERBB3	3.30368087122167e-05	0.857425	0.604	0.143	1	N	0	0
UBE2H	3.32708227894422e-05	0.484601	0.887	0.686	1	N	0	0
SEPT11	3.36149839315447e-05	0.45947	0.906	0.743	1	N	0	0
SLC35G1	3.43211678249791e-05	0.886043	0.604	0.2	1	N	0	0
HSD17B7P2	3.43840797539001e-05	0.789531	0.679	0.229	1	N	0	0
SOX2.OT	3.43840797539001e-05	0.557296	0.642	0.286	1	N	0	0
ERICH2	3.45377316263339e-05	-0.530746	0.075	0.457	1	N	0	0
TMSB15B	3.45683404861416e-05	-0.571404	0.17	0.571	1	N	0	0
FCGRT	3.47394624833483e-05	0.718667	0.83	0.543	1	N	0	0
CDH3	3.53612591587363e-05	-0.793484	0.113	0.543	1	N	0	0
CST3	3.55103482880718e-05	0.367449	1	1	1	N	0	0
PAFAH1B3	3.57119294737377e-05	-0.507621	0.66	0.943	1	N	0	0
PDLIM4	3.73796969715734e-05	-0.744323	0.132	0.543	1	N	0	0
RAD51	3.77846831191942e-05	-0.78037	0.302	0.714	1	N	0	0
SERF1B	4.00730938291434e-05	-0.408753	0.717	0.943	1	N	0	0
CLDN4	4.01398369943176e-05	0.67575	0.792	0.486	1	N	0	0
CEP135	4.06549321095787e-05	-0.588653	0.132	0.514	1	N	0	0
TMX4	4.08317897252669e-05	-0.695743	0.113	0.514	1	N	0	0
HSBP1L1	4.08478801210982e-05	0.877916	0.472	0.057	1	N	0	0
NCAPH	4.08478801210982e-05	-0.739479	0.132	0.571	1	N	0	0
BDH1	4.09408693052652e-05	0.864026	0.623	0.229	1	N	0	0
PRNP	4.09408693052652e-05	0.823631	0.642	0.2	1	N	0	0
CALML4	4.15847306157231e-05	0.793575	0.566	0.143	1	N	0	0
PLEKHO1	4.21781772350319e-05	-0.706146	0.17	0.543	1	N	0	0
GINS2	4.24357698509881e-05	-0.657402	0.415	0.829	1	Y	0	0
ARMC9	4.25739237266135e-05	-0.719605	0.208	0.657	1	N	0	0
AL133215.2	4.27339577074556e-05	-0.577923	0	0.286	1	N	0	0
CTXN1	4.27339577074556e-05	-0.362309	0	0.286	1	N	0	0
FAR2P2	4.27339577074556e-05	-0.44894	0	0.286	1	N	0	0
NAV2	4.27339577074556e-05	-0.396108	0	0.286	1	N	0	0
SCG5	4.27339577074556e-05	-0.643316	0	0.286	1	N	0	0
RSPRY1	4.33063879955198e-05	0.839428	0.623	0.2	1	N	0	0
ASCC1	4.33516456246747e-05	-0.761327	0.245	0.629	1	N	0	0
LAMP2	4.36083122808579e-05	0.565467	0.925	0.657	1	N	0	0
ITLN2	4.38295580006425e-05	-0.76648	0.038	0.371	1	N	0	0
FBXO2	4.40614021168072e-05	0.915001	0.585	0.2	1	N	0	0
TPGS2	4.49648566700195e-05	-0.35452	0.811	0.943	1	N	0	0
COL9A2	4.6353185484701e-05	-0.719637	0.038	0.371	1	N	0	0
RAB3B	4.68830199328132e-05	-0.639247	0.453	0.857	1	N	0	0
FANCI	4.72675180130089e-05	-0.772006	0.226	0.629	1	N	0	0
EBP	4.76471340501633e-05	0.282578	0.962	0.943	1	N	0	0
NEBL	4.88727408699024e-05	-0.510771	0.019	0.343	1	N	0	0
APOC4.APOC2	4.90807534509214e-05	0.519668	0.377	0	1	N	0	0
FTCD	4.90807534509214e-05	0.715021	0.377	0	1	N	0	0
IL1RAP	4.90807534509214e-05	0.897458	0.377	0	1	N	0	0
MSMO1	4.94580094133306e-05	0.273131	0.981	1	1	N	0	0
SLC36A1	4.99235889748189e-05	0.777086	0.528	0.086	1	N	0	0
GALE	5.04154613727172e-05	0.615006	0.849	0.514	1	N	0	0
DTL	5.07727896574648e-05	-0.66163	0.189	0.629	1	N	0	0
AC087632.1	5.09370433838517e-05	-0.556741	0.075	0.429	1	N	0	0
TUBB3	5.11226241637204e-05	-0.829898	0.151	0.543	1	N	0	0
SGO1	5.3580685690939e-05	-0.685288	0.34	0.714	1	N	0	0
AC098934.1	5.42703025449582e-05	0.836502	0.698	0.371	1	N	0	0
PAH	5.4369244544147e-05	0.86981	0.509	0.114	1	N	0	0
PSMD6	5.66857216018155e-05	-0.363213	0.83	1	1	N	0	0
ERVH48.1	5.67302924325947e-05	1.04169	0.509	0.114	1	N	0	0
SULT1A3	5.67302924325947e-05	0.868076	0.509	0.114	1	N	0	0
IFI16	5.69481315610279e-05	-0.641565	0.075	0.457	1	N	0	0
BAMBI	5.82017345235973e-05	0.305147	0.981	0.914	1	N	0	0
AKR1B1	5.8436463168827e-05	-0.575254	0.509	0.857	1	N	0	0
BRCA2	5.91882371687344e-05	-0.613392	0.189	0.6	1	N	0	0
PSPH	5.94935949343754e-05	0.701399	0.792	0.457	1	N	0	0
PNP	5.98097920743374e-05	0.740969	0.736	0.429	1	N	0	0
CCZ1	6.05728040777988e-05	-0.470374	0.585	0.914	1	N	0	0
HDHD5	6.05728040777988e-05	-0.569988	0.566	0.943	1	N	0	0
PRR5	6.08457709234036e-05	0.779109	0.642	0.2	1	N	0	0
TBC1D23	6.16509213049931e-05	0.64875	0.755	0.457	1	N	0	0
KNOP1	6.21799826259199e-05	-0.468555	0.698	0.971	1	N	0	0
STARD4	6.27749393577618e-05	0.764461	0.604	0.2	1	N	0	0
RSPO3	6.32764849104624e-05	0.896743	0.623	0.229	1	N	0	0
DHX30	6.43320390358933e-05	-0.598936	0.415	0.829	1	N	0	0
TESK2	6.44098340743227e-05	0.842247	0.509	0.114	1	N	0	0
SAT2	6.62025999388154e-05	0.749432	0.736	0.4	1	N	0	0
LRRC1	6.71907500549948e-05	0.758968	0.604	0.171	1	N	0	0
QPCT	6.82813394107082e-05	-0.652557	0.038	0.371	1	N	0	0
COPB2	6.88941056971669e-05	0.403877	0.943	0.8	1	N	0	0
NCAPG	6.96847351820485e-05	-0.701663	0.151	0.543	1	N	0	0
PPP1R16A	7.0957270499215e-05	0.801894	0.66	0.286	1	N	0	0
CLSPN	7.14503348942077e-05	-0.678912	0.226	0.6	1	Y	0	0
STK17A	7.22242138486888e-05	0.716193	0.679	0.286	1	N	0	0
DHCR7	7.29747243502853e-05	0.596532	0.868	0.629	1	N	0	0
CRB3	7.31535424281124e-05	0.546877	0.849	0.571	1	N	0	0
ETFB	7.35616498460513e-05	0.331626	0.981	0.943	1	N	0	0
P4HB	7.35831817891896e-05	0.252117	1	1	1	N	0	0
C16orf70	7.3863621316191e-05	0.888056	0.566	0.143	1	N	0	0
RILPL2	7.46014925594404e-05	0.962177	0.472	0.086	1	N	0	0
NDUFA4L2	7.49434322149045e-05	-0.616508	0.302	0.8	1	N	0	0
DSCC1	7.60500221028166e-05	-0.626115	0.075	0.429	1	N	0	0
CNTNAP2	7.68722689222476e-05	-0.710949	0.321	0.686	1	N	0	0
LINC01697	7.78879688631736e-05	0.792268	0.491	0.114	1	N	0	0
TRIP10	7.82935720078267e-05	0.680092	0.774	0.486	1	N	0	0
STC1	7.94537381842108e-05	-0.583602	0.151	0.543	1	Y	0	0
EPHB2	7.99811826991401e-05	-0.531344	0.019	0.314	1	N	0	0
IGFBP5	7.99811826991401e-05	-0.430949	0.019	0.314	1	N	0	0
AC022140.1	8.04165820937381e-05	-0.311311	0.038	0.371	1	N	0	0
SFRP1	8.06506186433849e-05	-0.478251	0.755	0.971	1	N	0	0
ASH2L	8.09021603528506e-05	0.689473	0.774	0.514	1	N	0	0
ASRGL1	8.09405842888695e-05	0.597468	0.868	0.657	1	Y	0	0
TUBB2B	8.12221238481469e-05	-0.654011	0.396	0.771	1	N	0	0
MCM3	8.12921597445839e-05	-0.56267	0.604	0.914	1	N	0	0
PRRC1	8.1466422097703e-05	0.510948	0.83	0.657	1	N	0	0
XBP1	8.17665768628423e-05	0.343639	0.962	0.914	1	N	0	0
BIRC5	8.19472509920475e-05	-0.627953	0.396	0.829	1	Y	0	0
LRRN1	8.20789733148173e-05	-0.728763	0.208	0.6	1	N	0	0
ZFP36	8.25859140295738e-05	0.812094	0.66	0.286	1	N	0	0
HOOK3	8.27379028487665e-05	0.600562	0.83	0.486	1	N	0	0
SLC3A1	8.30109113048264e-05	1.0167	0.396	0.029	1	N	0	0
AFF1	8.33961633254777e-05	0.629689	0.774	0.543	1	N	0	0
HSD17B2	8.39527618292708e-05	1.07718	0.358	0	1	N	0	0
LIPC	8.39527618292708e-05	1.01561	0.358	0	1	N	0	0
PCSK6	8.39527618292708e-05	0.705207	0.358	0	1	N	0	0
MT1E	8.42654833752443e-05	1.0243	0.623	0.257	1	N	0	0
MT.CYB	8.56322117670274e-05	-0.4158	0.755	1	1	N	0	0
SLC51A	8.58251718946589e-05	0.751764	0.453	0.057	1	N	0	0
STXBP6	8.66709200596302e-05	0.862455	0.453	0.086	1	N	0	0
LAMTOR5.AS1	8.76806823429515e-05	0.525338	0.547	0.114	1	N	0	0
HDAC8	8.96918740212326e-05	-0.621693	0.283	0.743	1	N	0	0
NETO2	9.00774936514243e-05	-0.554173	0.019	0.314	1	N	0	0
SHTN1	9.02220073785223e-05	-0.512796	0.472	0.857	1	N	0	0
GJC1	9.05076639161939e-05	-0.59602	0.151	0.543	1	N	0	0
MT2A	9.24656658259813e-05	1.02432	0.642	0.314	1	N	0	0
SSR1	9.26221687687628e-05	0.299067	0.981	0.914	1	N	0	0
CRLS1	9.42031471311102e-05	0.27263	0.962	0.914	1	N	0	0
ID4	9.45792682832666e-05	-0.512241	0.566	0.857	1	N	0	0
RHOC	9.57757295389527e-05	0.29202	0.943	0.914	1	N	0	0
MTBP	9.58488098832647e-05	-0.560055	0.094	0.457	1	N	0	0
EZH2	9.60093558582989e-05	-0.630494	0.377	0.8	1	N	0	0
ACY3	9.60536670200911e-05	0.988787	0.491	0.114	1	N	0	0
ACOT7	9.6503167158708e-05	-0.746336	0.17	0.543	1	N	0	0
PCM1	9.66472121447911e-05	-0.608389	0.415	0.829	1	N	0	0
CHEK1	9.70033215174592e-05	-0.544356	0.491	0.829	1	N	0	0
H2AFY2	9.86422698778151e-05	-0.380799	0.755	1	1	N	0	0
MOBP	9.96170599606036e-05	-0.689792	0.094	0.429	1	N	0	0
NR5A2	0.000100698	0.878438	0.472	0.086	1	N	0	0
ST3GAL1	0.000100729	0.877319	0.604	0.229	1	N	0	0
GGCX	0.000101672	0.792495	0.736	0.371	1	N	0	0
CCDC171	0.000102828	-0.541089	0.113	0.486	1	N	0	0
AC009086.2	0.000103155	0.640265	0.66	0.314	1	N	0	0
FAH	0.000104513	0.88688	0.604	0.257	1	N	0	0
MT.ATP6	0.000104571	-0.301582	0.887	1	1	N	0	0
EFHD2	0.000105064	-0.602533	0.17	0.543	1	N	0	0
ALKBH7	0.000106903	0.369129	0.925	0.8	1	N	0	0
GNRH2	0.000107598	0.961234	0.415	0.029	1	N	0	0
FAM53C	0.000109601	-0.696184	0.094	0.429	1	N	0	0
FANCB	0.000109601	-0.602084	0.094	0.429	1	N	0	0
PHTF1	0.000110491	-0.655485	0.057	0.371	1	N	0	0
SNCA	0.000111813	0.76684	0.679	0.429	1	N	0	0
ADGRV1	0.000112785	-0.69224	0.264	0.629	1	N	0	0
ANGPT2	0.000114044	-0.633082	0	0.257	1	N	0	0
BAHCC1	0.000114044	-0.352869	0	0.257	1	N	0	0
NKD1	0.000114044	-0.548528	0	0.257	1	N	0	0
RAI2	0.000114044	-0.451064	0	0.257	1	N	0	0
RNF182	0.000114044	-0.345179	0	0.257	1	N	0	0
MYOF	0.000114807	0.757653	0.566	0.2	1	N	0	0
CITED2	0.000115299	0.569129	0.887	0.629	1	N	0	0
ETFA	0.000115962	0.325052	0.962	0.857	1	N	0	0
PRELID1	0.000116413	0.259373	1	0.971	1	N	0	0
NUSAP1	0.000116994	-0.612061	0.547	0.943	1	Y	0	0
NUP85	0.000117539	-0.614016	0.396	0.771	1	N	0	0
CDK2AP1	0.00011783	-0.413709	0.66	0.943	1	N	0	0
SNAPC1	0.000117941	-0.433131	0.679	1	1	N	0	0
PPP1R15A	0.000119722	0.607724	0.811	0.571	1	N	0	0
HAAO	0.000123134	0.868228	0.491	0.114	1	N	0	0
NDUFAF3	0.000124005	0.621411	0.887	0.457	1	N	0	0
CAMK2D	0.000124673	0.62312	0.83	0.6	1	N	0	0
TVP23B	0.000126841	0.507824	0.811	0.514	1	N	0	0
HNF4A	0.000127809	0.705287	0.66	0.2	1	N	0	0
AC008840.1	0.000128078	-0.298622	0.019	0.314	1	N	0	0
APLF	0.000129038	-0.634392	0.057	0.371	1	N	0	0
GINS1	0.000130129	-0.572708	0.075	0.429	1	N	0	0
CHST13	0.00013013	0.878693	0.509	0.114	1	N	0	0
WDR76	0.000135339	-0.627106	0.075	0.4	1	N	0	0
ANKRD12	0.000138204	-0.489827	0.566	0.971	1	N	0	0
FAM200B	0.000138871	0.465015	0.887	0.657	1	N	0	0
KITLG	0.000139271	-0.549885	0.038	0.343	1	N	0	0
PITX1	0.000140992	0.731503	0.698	0.314	1	N	0	0
ALDH2	0.000142992	0.428437	0.906	0.8	1	N	0	0
DTD1	0.000144064	-0.574457	0.472	0.914	1	N	0	0
G0S2	0.000145743	1.20325	0.377	0.029	1	N	0	0
SLCO2B1	0.000145743	0.888028	0.377	0.029	1	N	0	0
LNX1	0.000146906	0.688309	0.509	0.114	1	N	0	0
AC105233.5	0.00014885	-0.541939	0.132	0.486	1	N	0	0
WDR34	0.000148991	-0.657143	0.358	0.771	1	N	0	0
RRM1	0.000149247	-0.582106	0.509	0.829	1	Y	0	0
DIAPH3	0.000150979	-0.556109	0.151	0.543	1	Y	0	0
TRAIP	0.000153652	-0.651267	0.208	0.629	1	N	0	0
PIAS1	0.00015558	-0.456982	0.66	0.943	1	N	0	0
RAB1A	0.000158795	0.261471	0.981	0.943	1	N	0	0
MSH2	0.000163856	-0.484625	0.585	0.914	1	N	0	0
HYOU1	0.00016432	0.519377	0.83	0.657	1	N	0	0
CDKN2D	0.000166612	-0.642328	0.057	0.371	1	N	0	0
CHCHD3	0.000166657	-0.464809	0.66	0.943	1	N	0	0
CAPN9	0.00016739	-0.706756	0.094	0.429	1	N	0	0
GDPD2	0.000167447	1.02509	0.434	0.086	1	N	0	0
SERPINH1	0.000168215	0.415864	0.925	0.829	1	N	0	0
ACOX2	0.000168587	0.894988	0.566	0.2	1	N	0	0
PGM3	0.00016967	0.367644	0.962	0.886	1	N	0	0
MDH2	0.000170019	0.253859	0.981	0.943	1	N	0	0
DAP	0.000170062	0.669707	0.887	0.571	1	N	0	0
DGAT1	0.000170259	0.841493	0.623	0.229	1	N	0	0
ASF1B	0.000170986	-0.638914	0.302	0.686	1	N	0	0
AS3MT	0.000171024	-0.591348	0.151	0.514	1	N	0	0
ZNF729	0.000172616	-0.498429	0.075	0.4	1	N	0	0
PRODH2	0.000175018	0.966867	0.377	0.029	1	N	0	0
SAT1	0.000175907	0.391236	0.981	0.943	1	N	0	0
ACAD11	0.000177204	0.678166	0.774	0.486	1	N	0	0
C20orf27	0.000177557	-0.58804	0.189	0.571	1	N	0	0
AC010642.2	0.000178415	-0.489974	0.321	0.714	1	N	0	0
CENPQ	0.000180183	-0.619818	0.226	0.571	1	N	0	0
B4GALT1	0.000181779	0.715529	0.679	0.286	1	N	0	0
IL23A	0.000182192	-0.604097	0.038	0.343	1	N	0	0
CISD3	0.000182473	0.517104	0.83	0.6	1	N	0	0
AAGAB	0.000183473	-0.640881	0.358	0.8	1	N	0	0
AC092674.1	0.000184482	-0.511413	0.019	0.286	1	N	0	0
PRKDC	0.000185575	-0.511698	0.623	0.943	1	N	0	0
HPF1	0.000185939	-0.425263	0.717	0.914	1	N	0	0
C17orf49	0.000188823	-0.42859	0.642	0.886	1	N	0	0
RCN3	0.000189148	0.663545	0.491	0.086	1	N	0	0
TIMP3	0.000189148	1.07215	0.472	0.114	1	N	0	0
PFKFB3	0.000190183	-0.594448	0.302	0.714	1	N	0	0
MIS18A	0.00019177	-0.62484	0.415	0.771	1	N	0	0
OLFM2	0.000193181	-0.662328	0.132	0.486	1	N	0	0
PTEN	0.000193301	0.501141	0.66	0.257	1	N	0	0
TOB1	0.000193939	0.613971	0.792	0.4	1	N	0	0
CCDC66	0.000194039	-0.58343	0.151	0.514	1	N	0	0
AURKB	0.000194099	-0.747273	0.283	0.657	1	Y	0	0
NRXN3	0.000195679	-0.450596	0.019	0.286	1	N	0	0
AC003975.1	0.000201383	-0.345085	0.094	0.429	1	N	0	0
CRMP1	0.000202145	-0.802568	0.226	0.543	1	N	0	0
DPM2	0.000202412	-0.484427	0.66	1	1	N	0	0
RALB	0.000203994	-0.573694	0.472	0.857	1	N	0	0
NELL2	0.000207511	-0.478193	0.019	0.286	1	N	0	0
LIN28A	0.000209287	-0.424751	0.736	1	1	N	0	0
BCL6	0.000210609	0.865858	0.453	0.086	1	N	0	0
CYCS	0.000212944	-0.428223	0.679	0.971	1	N	0	0
TMCO1	0.000215238	0.271726	0.962	0.914	1	N	0	0
CTSL	0.000217922	-0.487251	0.547	0.829	1	N	0	0
ARHGAP28	0.000218057	-0.600112	0.302	0.743	1	N	0	0
AHSG	0.000218809	1.4982	0.396	0.057	1	N	0	0
EXO1	0.000219397	-0.64377	0.075	0.4	1	N	0	0
CHAF1B	0.000219743	-0.734083	0.132	0.486	1	N	0	0
STOM	0.000220674	0.588265	0.755	0.6	1	N	0	0
AC016205.1	0.000220717	-0.578921	0.094	0.429	1	N	0	0
NDUFV3	0.00022253	0.420181	0.943	0.743	1	N	0	0
CORO2A	0.000226246	0.627063	0.774	0.457	1	N	0	0
CFTR	0.000226885	0.786977	0.509	0.171	1	N	0	0
ZDHHC9	0.000227096	0.651204	0.642	0.371	1	N	0	0
PRDM5	0.000227493	-0.393602	0.189	0.6	1	N	0	0
BCL7C	0.000229119	-0.413443	0.66	0.971	1	N	0	0
CYP26A1	0.000229545	-0.82069	0.094	0.4	1	N	0	0
MTATP6P1	0.000229641	-0.302003	0.868	1	1	N	0	0
MYBL2	0.000230091	-0.753787	0.321	0.629	1	N	0	0
TMCC1	0.000230158	0.924538	0.472	0.143	1	N	0	0
COL4A6	0.0002307	-0.661588	0.358	0.743	1	N	0	0
NUDT5	0.000232845	-0.371565	0.792	0.943	1	N	0	0
PSMC3	0.000237766	-0.289665	0.887	1	1	N	0	0
ZNF492	0.000238203	-0.436313	0.151	0.543	1	N	0	0
PRKCE	0.000238228	0.856907	0.321	0	1	N	0	0
METTL7A	0.000238613	0.72435	0.396	0.057	1	N	0	0
C4orf46	0.000238688	-0.486388	0.321	0.714	1	N	0	0
SNHG15	0.000239206	0.561951	0.83	0.571	1	N	0	0
SSRP1	0.000240201	-0.553478	0.453	0.829	1	N	0	0
ASPM	0.000240395	-0.587709	0.17	0.543	1	Y	0	0
DLGAP1.AS1	0.000241251	-0.484473	0.075	0.4	1	N	0	0
FERMT2	0.000243601	-0.450649	0.679	0.971	1	N	0	0
MND1	0.000243971	-0.632382	0.17	0.486	1	N	0	0
COG6	0.000244839	0.727872	0.679	0.343	1	N	0	0
SMIM24	0.000245451	0.684585	0.585	0.171	1	N	0	0
USP1	0.000245744	-0.462739	0.491	0.8	1	Y	0	0
FUCA2	0.000246066	0.329605	0.962	0.914	1	N	0	0
ZNF397	0.000247169	-0.465636	0.019	0.286	1	N	0	0
NQO1	0.000247788	0.872967	0.528	0.2	1	N	0	0
C12orf57	0.00025017	-0.390797	0.774	1	1	N	0	0
HSPB1	0.00025272	-0.441636	0.604	0.829	1	N	0	0
FZD3	0.000257458	-0.571356	0.34	0.714	1	N	0	0
COMMD4	0.00026025	-0.435945	0.66	0.886	1	N	0	0
MAPKAPK3	0.000261896	-0.501975	0.019	0.286	1	N	0	0
RPS9	0.000263253	0.28059	0.981	0.943	1	N	0	0
AKAP2	0.00026433	0.714451	0.566	0.2	1	N	0	0
MAP1LC3C	0.000264725	0.745094	0.358	0.029	1	N	0	0
PROM1	0.000264811	0.60916	0.83	0.6	1	N	0	0
LMNB1	0.000265135	-0.530953	0.075	0.4	1	N	0	0
CYP27A1	0.0002687	0.759647	0.642	0.343	1	N	0	0
H19	0.00026946	0.989676	0.472	0.143	1	N	0	0
TACC3	0.000270447	-0.619674	0.151	0.514	1	Y	0	0
MAGED1	0.000272125	0.292351	0.981	0.943	1	N	0	0
EPHX2	0.000275472	0.697447	0.604	0.229	1	N	0	0
CIART	0.000275554	-0.559421	0.472	0.8	1	N	0	0
E2F5	0.000276395	-0.596696	0.358	0.714	1	N	0	0
PLA2G10	0.000276947	0.693475	0.358	0.029	1	N	0	0
LEF1	0.000280408	-0.538782	0.038	0.314	1	N	0	0
RIOK3	0.000281142	0.551598	0.792	0.571	1	N	0	0
STEAP2	0.000286598	0.502316	0.377	0.029	1	N	0	0
BLMH	0.000295007	-0.524332	0.472	0.8	1	N	0	0
SVBP	0.00029569	-0.456173	0.623	1	1	N	0	0
PANCR	0.000295913	0.631807	0.623	0.257	1	N	0	0
RAB14	0.000299205	0.415679	0.849	0.686	1	N	0	0
CADM2	0.000299548	-0.431214	0	0.229	1	N	0	0
CREG2	0.000299548	-0.256006	0	0.229	1	N	0	0
GABRB3	0.000299548	-0.505701	0	0.229	1	N	0	0
PCDH9	0.000299548	-0.388652	0	0.229	1	N	0	0
PHC1	0.000299548	-0.475755	0	0.229	1	N	0	0
MKI67	0.000303862	-0.704791	0.17	0.514	1	Y	0	0
DBNDD2	0.000305149	-0.549768	0.075	0.4	1	N	0	0
NGDN	0.000312518	-0.49128	0.604	0.971	1	N	0	0
PPWD1	0.000314437	-0.518466	0.528	0.886	1	N	0	0
AQP11	0.000316861	0.673854	0.358	0.029	1	N	0	0
SEC61A1	0.000317262	0.670986	0.698	0.371	1	N	0	0
WASHC3	0.000322065	-0.590457	0.377	0.771	1	N	0	0
RAD51C	0.000326611	-0.511957	0.453	0.829	1	N	0	0
POLR3F	0.000328421	-0.499422	0.057	0.343	1	N	0	0
TTC29	0.000328421	-0.659161	0.057	0.343	1	N	0	0
AC091820.1	0.000329008	-0.256745	0.038	0.314	1	N	0	0
CDK20	0.000329434	-0.505012	0.019	0.286	1	N	0	0
CYB5R2	0.000329434	-0.403688	0.019	0.286	1	N	0	0
PRKG1.AS1	0.000329434	-0.310332	0.019	0.286	1	N	0	0
IFT22	0.000331233	-0.583936	0.377	0.743	1	N	0	0
ARL4A	0.000334541	-0.701496	0.226	0.571	1	N	0	0
ERP44	0.000335154	0.323029	0.887	0.8	1	N	0	0
TMEM86B	0.00034163	0.677648	0.377	0.029	1	N	0	0
SRGAP2B	0.000342214	-0.569846	0.151	0.457	1	N	0	0
AC110285.7	0.000345214	-0.548418	0.057	0.343	1	N	0	0
PARM1	0.0003453	0.963501	0.415	0.086	1	N	0	0
IGF2	0.00034828	0.816925	0.491	0.143	1	N	0	0
SAP30	0.000349411	-0.485067	0.472	0.8	1	N	0	0
NXPH2	0.00035055	-0.505454	0.057	0.371	1	N	0	0
DUSP6	0.00035317	-0.638667	0.358	0.657	1	N	0	0
PGM1	0.000356396	-0.422013	0.698	0.943	1	N	0	0
ACOT13	0.000357779	0.400759	0.868	0.829	1	N	0	0
COPG1	0.000358329	0.691599	0.698	0.343	1	N	0	0
LTA4H	0.000358928	-0.527716	0.434	0.829	1	N	0	0
PDE6D	0.000361824	-0.614754	0.208	0.571	1	N	0	0
ZC3H6	0.000362111	-0.402277	0.094	0.429	1	N	0	0
SLC25A18	0.000362207	0.748784	0.585	0.2	1	N	0	0
UFD1	0.000364796	-0.448719	0.566	0.886	1	N	0	0
C1orf21	0.000371153	-0.635632	0.17	0.514	1	N	0	0
TTL	0.000374719	-0.543847	0.151	0.486	1	N	0	0
MALT1	0.00037849	0.428128	0.358	0.029	1	N	0	0
VPS45	0.000380191	-0.557255	0.226	0.629	1	N	0	0
JPT2	0.000382442	-0.529697	0.358	0.8	1	N	0	0
NEIL3	0.000385405	-0.504081	0.038	0.314	1	N	0	0
KIF12	0.00038751	0.567488	0.415	0.057	1	N	0	0
POLDIP2	0.000389838	0.456544	0.906	0.714	1	N	0	0
ZFP36L2	0.000389838	0.394165	0.906	0.714	1	N	0	0
NUDT4	0.000394408	0.361578	0.925	0.743	1	N	0	0
CYP4B1	0.000395501	0.891705	0.302	0	1	N	0	0
F7	0.000395501	0.637817	0.302	0	1	N	0	0
SERPIND1	0.000395501	1.22313	0.302	0	1	N	0	0
HOMER3	0.00039556	-0.544297	0.094	0.429	1	N	0	0
SYVN1	0.000399546	0.63522	0.717	0.429	1	N	0	0
TMEFF1	0.000400285	-0.574989	0.396	0.714	1	N	0	0
CDK2	0.000401174	0.587946	0.736	0.429	1	N	0	0
OAF	0.00040647	0.728282	0.415	0.086	1	N	0	0
KNSTRN	0.00040938	-0.638131	0.264	0.657	1	N	0	0
PAN3	0.000410607	-0.367289	0.264	0.686	1	N	0	0
OCLN	0.000410854	0.341429	0.906	0.829	1	N	0	0
LRR1	0.000415454	-0.597478	0.094	0.4	1	N	0	0
BEX1	0.000420743	0.501783	0.906	0.771	1	N	0	0
LRRC49	0.000421686	-0.535926	0.075	0.371	1	N	0	0
KLHL24	0.000423536	0.600896	0.792	0.486	1	N	0	0
ACAT1	0.000425507	0.795986	0.566	0.229	1	N	0	0
NEAT1	0.000428979	0.569684	0.547	0.2	1	N	0	0
SLC1A1	0.000432017	0.715332	0.396	0.057	1	N	0	0
HHEX	0.00043445	-0.532187	0.094	0.4	1	N	0	0
MORN2	0.000437246	-0.486003	0.189	0.6	1	N	0	0
DERA	0.000443334	0.263857	0.962	0.914	1	N	0	0
ATG10	0.000444092	-0.61927	0.189	0.514	1	N	0	0
THAP7	0.000444726	0.759003	0.547	0.2	1	N	0	0
AC275401.6	0.000450738	-0.325006	0.038	0.314	1	N	0	0
PMAIP1	0.000450738	-0.491836	0.038	0.314	1	N	0	0
ADK	0.000462299	0.517576	0.83	0.543	1	N	0	0
PDLIM2	0.000465626	0.621825	0.717	0.457	1	N	0	0
ARMCX3	0.000467818	0.647233	0.717	0.343	1	N	0	0
HAT1	0.000472243	-0.371298	0.698	0.914	1	N	0	0
SERF1A	0.000477647	-0.475792	0.151	0.486	1	N	0	0
CHEK2	0.000483136	-0.583386	0.321	0.714	1	N	0	0
HPDL	0.000485226	0.684489	0.434	0.086	1	N	0	0
TFRC	0.000485426	-0.495072	0.132	0.486	1	N	0	0
GOLM1	0.000487984	0.278696	0.962	0.914	1	N	0	0
DCAKD	0.00049491	-0.575577	0.151	0.514	1	N	0	0
TOM1L1	0.000497175	-0.631453	0.151	0.486	1	N	0	0
EXOSC1	0.00049851	-0.50024	0.528	0.886	1	N	0	0
BBS7	0.000498512	-0.6351	0.208	0.543	1	N	0	0
NIPBL.DT	0.000499435	-0.484466	0.019	0.257	1	N	0	0
CCSAP	0.000499887	-0.406694	0.038	0.314	1	N	0	0
MBIP	0.000507657	-0.485152	0.396	0.714	1	N	0	0
COPA	0.000507799	0.647237	0.792	0.571	1	N	0	0
GIPC2	0.000507894	0.569501	0.491	0.143	1	N	0	0
TFF3	0.000511498	-0.510888	0.057	0.343	1	N	0	0
ECT2	0.000513268	-0.527467	0.245	0.657	1	N	0	0
GOLT1A	0.000514044	0.762719	0.358	0.029	1	N	0	0
GNAI2	0.000516995	-0.393816	0.736	0.943	1	N	0	0
RFXANK	0.000517501	-0.570506	0.34	0.714	1	N	0	0
SNHG7	0.000518936	0.463274	0.792	0.514	1	N	0	0
DTWD1	0.000525025	-0.557677	0.396	0.714	1	N	0	0
ZDHHC2	0.000526293	-0.336799	0.038	0.314	1	N	0	0
C2orf72	0.000527444	0.601303	0.491	0.114	1	N	0	0
CCDC74B	0.000529074	-0.508223	0.019	0.257	1	N	0	0
CHRNA5	0.000529074	-0.468294	0.019	0.257	1	N	0	0
FAM234B	0.000529074	-0.277672	0.019	0.257	1	N	0	0
HHIP.AS1	0.000529074	-0.459408	0.019	0.257	1	N	0	0
NMU	0.000529074	-0.561601	0.019	0.257	1	N	0	0
PHF7	0.000529074	-0.508003	0.019	0.257	1	N	0	0
SGSM2	0.000529074	-0.458157	0.019	0.257	1	N	0	0
SMO	0.000529074	-0.460729	0.019	0.257	1	N	0	0
SMIM1	0.000530198	0.609483	0.585	0.257	1	N	0	0
RNF114	0.000533765	0.309534	0.943	0.829	1	N	0	0
DNAJA1	0.000534856	-0.327644	0.849	1	1	N	0	0
MTERF3	0.000536196	-0.526919	0.415	0.714	1	N	0	0
ACBD6	0.000536292	-0.537879	0.434	0.743	1	N	0	0
CHST11	0.000536879	-0.599246	0.057	0.343	1	N	0	0
FBLN1	0.000537103	0.293035	0.962	0.943	1	N	0	0
PSRC1	0.000538484	-0.644042	0.151	0.486	1	N	0	0
TMEM206	0.000544818	-0.626672	0.189	0.543	1	N	0	0
PHF20	0.000546684	-0.439329	0.717	0.943	1	N	0	0
HIP1	0.00054845	-0.534341	0.113	0.4	1	N	0	0
FAM198B	0.000560345	-0.415486	0.019	0.257	1	N	0	0
RGMB	0.000560345	-0.48743	0.019	0.257	1	N	0	0
AMD1	0.000565438	0.437209	0.925	0.8	1	N	0	0
SLC16A4	0.000570638	0.852624	0.396	0.086	1	N	0	0
LRRC8D	0.000570889	0.676333	0.66	0.257	1	N	0	0
U2AF1L5	0.000590133	-0.253904	0.925	0.971	1	N	0	0
TUNAR	0.00059333	-0.428501	0.019	0.257	1	N	0	0
BLVRA	0.000599284	-0.561385	0.245	0.6	1	N	0	0
SUPT16H	0.000608473	-0.265952	0.887	1	1	N	0	0
ANXA3	0.000613652	0.264939	0.906	0.857	1	N	0	0
HES1	0.000614899	-0.389531	0.491	0.829	1	N	0	0
GPR108	0.00061529	0.611976	0.83	0.514	1	N	0	0
CRBN	0.000616893	-0.454805	0.623	0.857	1	N	0	0
MEIS2	0.000620238	-0.296233	0.057	0.343	1	N	0	0
IPO5P1	0.000620371	0.445888	0.868	0.714	1	N	0	0
SMOX	0.000627239	0.777931	0.453	0.114	1	N	0	0
ATG16L2	0.000628116	-0.521133	0.019	0.257	1	N	0	0
KIF20B	0.000630863	-0.51961	0.377	0.743	1	Y	0	0
KRIT1	0.000633395	-0.532474	0.189	0.543	1	N	0	0
NRCAM	0.000634775	-0.623829	0.075	0.343	1	N	0	0
CDC45	0.000638341	-0.702558	0.17	0.486	1	N	0	0
PARPBP	0.000640667	-0.521366	0.302	0.686	1	N	0	0
CCSER2	0.000643781	-0.620264	0.245	0.571	1	N	0	0
PTGES3	0.000646084	-0.257987	0.849	1	1	N	0	0
SMPDL3A	0.000647455	0.763799	0.472	0.143	1	N	0	0
NOTCH3	0.00064866	-0.437421	0.113	0.429	1	N	0	0
DNPH1	0.000649046	0.267232	1	0.943	1	N	0	0
C1QTNF12	0.000650599	0.670661	0.283	0	1	N	0	0
SIN3A	0.000657417	-0.578132	0.283	0.6	1	N	0	0
TMEM135	0.000657925	0.458968	0.792	0.629	1	N	0	0
H2BFM	0.000664792	-0.318586	0.019	0.257	1	N	0	0
CKS2	0.000665277	-0.298281	0.849	0.971	1	Y	0	0
SERPINF1	0.000679026	0.802059	0.528	0.171	1	N	0	0
PIK3R1	0.000680923	0.535659	0.755	0.514	1	N	0	0
CDKN3	0.000683053	-0.470649	0.396	0.829	1	N	0	0
PTPRZ1	0.00069885	-0.32675	0.075	0.371	1	N	0	0
HPX	0.000701302	1.08207	0.491	0.171	1	N	0	0
UCK1	0.000702389	-0.569207	0.358	0.657	1	N	0	0
MRPL18	0.000704206	0.38781	0.943	0.771	1	N	0	0
FANCG	0.00070582	-0.595724	0.132	0.457	1	N	0	0
DAP3	0.000709416	0.497848	0.811	0.543	1	N	0	0
CDK14	0.000709603	0.599444	0.415	0.086	1	N	0	0
TOR1AIP2	0.000711995	0.672766	0.698	0.4	1	N	0	0
SMARCAD1	0.000714125	-0.462262	0.547	0.829	1	N	0	0
AC011447.7	0.000715511	-0.35551	0.057	0.343	1	N	0	0
FGF14.AS2	0.000725012	-0.525427	0.038	0.286	1	N	0	0
DGCR6	0.000727038	0.815314	0.491	0.171	1	N	0	0
CEP295	0.000733725	-0.488931	0.208	0.571	1	N	0	0
AC074135.1	0.000734974	-0.399435	0.113	0.429	1	N	0	0
DEPDC1	0.000737816	-0.54764	0.151	0.486	1	N	0	0
ACYP1	0.00073926	-0.57642	0.113	0.4	1	N	0	0
ASGR1	0.00074499	0.934103	0.528	0.257	1	N	0	0
NUDT22	0.000746058	-0.556428	0.415	0.714	1	N	0	0
DPPA3	0.000753558	0.621497	0.377	0.057	1	N	0	0
TMEM14A	0.000755722	0.51323	0.717	0.514	1	N	0	0
RPA2	0.000758835	-0.311967	0.811	0.857	1	N	0	0
ITGB1BP1	0.00076251	0.424091	0.868	0.629	1	N	0	0
SLC35B4	0.000763811	-0.635718	0.264	0.6	1	N	0	0
MYO19	0.000764646	-0.518309	0.075	0.371	1	N	0	0
NUP35	0.000769083	-0.66127	0.151	0.457	1	N	0	0
EHHADH	0.000770021	0.720269	0.566	0.229	1	N	0	0
RDH5	0.000771269	0.741916	0.321	0.029	1	N	0	0
NANS	0.000772864	0.325985	0.925	0.8	1	N	0	0
CENPO	0.000775363	-0.6868	0.189	0.486	1	N	0	0
CNTNAP4	0.000775684	-0.401562	0	0.2	1	N	0	0
CTNNA2	0.000775684	-0.344439	0	0.2	1	N	0	0
PRICKLE1	0.000775684	-0.282794	0	0.2	1	N	0	0
RCCD1	0.000775684	-0.304307	0	0.2	1	N	0	0
SLC1A6	0.000775684	-0.297987	0	0.2	1	N	0	0
SLFN13	0.000775684	-0.367717	0	0.2	1	N	0	0
TNFRSF11B	0.000775684	-0.522217	0	0.2	1	N	0	0
ZNF594	0.000775684	-0.278843	0	0.2	1	N	0	0
FABP5	0.000777023	-0.334965	0.83	1	1	N	0	0
LINC01873	0.000792395	-0.368335	0.491	0.771	1	N	0	0
KIF16B	0.000798319	0.708779	0.358	0.057	1	N	0	0
HHIP	0.000799635	-0.609015	0.075	0.343	1	N	0	0
TMEM150A	0.00080213	0.706501	0.604	0.257	1	N	0	0
TCEAL3	0.00080416	-0.299626	0.038	0.286	1	N	0	0
PUS10	0.000817242	0.563338	0.377	0.057	1	N	0	0
CYYR1	0.000819738	-0.548835	0.302	0.657	1	N	0	0
AC097534.2	0.00082938	-0.417237	0.34	0.657	1	N	0	0
DENND1C	0.000831858	0.695668	0.358	0.057	1	N	0	0
TRIM36	0.00083232	-0.309532	0.019	0.257	1	N	0	0
RASA2	0.00083906	-0.515861	0.264	0.571	1	N	0	0
RALBP1	0.000839625	-0.391012	0.566	0.886	1	N	0	0
CALB1	0.000841679	-0.401259	0.094	0.371	1	N	0	0
CDH8	0.000846674	-0.500607	0.038	0.286	1	N	0	0
ENO2	0.000847805	-0.62138	0.226	0.543	1	N	0	0
LOX	0.000856011	0.965103	0.491	0.2	1	N	0	0
C9orf116	0.000872562	-0.523478	0.094	0.4	1	N	0	0
GAS5	0.000878708	0.350988	0.943	0.829	1	N	0	0
PRC1	0.000886474	-0.490342	0.283	0.743	1	Y	0	0
MYL7	0.000891265	-0.454917	0.038	0.286	1	N	0	0
TOLLIP	0.000898256	0.512252	0.849	0.571	1	N	0	0
RP9	0.000910502	-0.383021	0.623	0.829	1	N	0	0
PYGL	0.000916368	0.779687	0.585	0.286	1	N	0	0
EXOSC9	0.00092157	-0.467669	0.566	0.886	1	N	0	0
VRK1	0.00092157	-0.43421	0.585	0.857	1	N	0	0
MT1F	0.000922228	0.490239	0.906	0.771	1	N	0	0
SAR1B	0.000926471	0.493094	0.811	0.571	1	N	0	0
AP1M1	0.000928294	0.56926	0.717	0.429	1	N	0	0
DPY19L3	0.000932716	-0.396461	0.132	0.457	1	N	0	0
ATAD2	0.000938403	-0.562524	0.358	0.714	1	Y	0	0
BET1L	0.000940569	0.668727	0.528	0.2	1	N	0	0
RFK	0.000940569	0.567263	0.547	0.171	1	N	0	0
PREX2	0.000941886	-0.40742	0.057	0.314	1	N	0	0
SEMA3F	0.000941886	-0.478948	0.057	0.314	1	N	0	0
ICAM3	0.000943931	0.762855	0.472	0.171	1	N	0	0
IMPAD1	0.000953643	0.504761	0.755	0.629	1	N	0	0
ADGRD1	0.000966421	0.61459	0.415	0.086	1	N	0	0
NUP37	0.000969504	-0.462596	0.566	0.829	1	N	0	0
ZNF814	0.000978978	-0.487836	0.321	0.686	1	N	0	0
CNTLN	0.000979211	-0.436266	0.132	0.429	1	N	0	0
HMGXB4	0.000981527	-0.525023	0.189	0.514	1	N	0	0
KIF14	0.000990716	-0.464959	0.094	0.4	1	N	0	0
VEZT	0.000992177	-0.534971	0.377	0.714	1	N	0	0
SMIM14	0.00100589	0.373467	0.83	0.686	1	N	0	0
KCTD6	0.001011	0.552201	0.698	0.4	1	N	0	0
SLC25A29	0.00101987	-0.61732	0.245	0.571	1	N	0	0
C1orf210	0.00102899	0.622724	0.679	0.343	1	N	0	0
TPBG	0.00103604	-0.595141	0.057	0.314	1	N	0	0
BRIX1	0.00104146	-0.325455	0.755	1	1	N	0	0
SCP2	0.00104146	0.287249	0.887	0.8	1	N	0	0
LBH	0.00104288	-0.542478	0.151	0.486	1	N	0	0
RAMP1	0.00104461	0.955101	0.321	0.029	1	N	0	0
RABL6	0.0010454	-0.539807	0.396	0.714	1	N	0	0
POP5	0.00104545	0.536061	0.792	0.429	1	N	0	0
NPC2	0.00105915	0.293068	0.962	0.886	1	Y	0	0
RIC3	0.00105999	-0.468093	0.189	0.543	1	N	0	0
ABAT	0.0010609	0.640275	0.264	0	1	N	0	0
DNM3	0.0010609	0.521468	0.264	0	1	N	0	0
LY6E.DT	0.0010609	0.568474	0.264	0	1	N	0	0
MLIP	0.0010609	0.725597	0.264	0	1	N	0	0
OR5H1	0.0010609	0.308269	0.264	0	1	N	0	0
RN7SL8P	0.0010609	0.29637	0.264	0	1	N	0	0
TJP3	0.0010609	0.60112	0.264	0	1	N	0	0
PRPF39	0.00107479	-0.38561	0.566	0.886	1	N	0	0
SERGEF	0.00109126	-0.642494	0.151	0.457	1	N	0	0
SACS	0.00109229	-0.389617	0.038	0.286	1	N	0	0
CDC25C	0.00109533	-0.67211	0.189	0.514	1	N	0	0
KIF20A	0.00110831	-0.589922	0.151	0.514	1	N	0	0
SALL4	0.00111076	-0.549632	0.358	0.686	1	N	0	0
MCEE	0.00111606	0.619595	0.528	0.2	1	N	0	0
BZW2	0.00112016	-0.444928	0.585	0.829	1	N	0	0
RPA3	0.00112236	-0.365151	0.717	0.914	1	N	0	0
PDE7A	0.00113589	-0.507741	0.189	0.514	1	N	0	0
FZD5	0.00113776	0.504145	0.698	0.371	1	N	0	0
COL9A3	0.00113883	-0.51256	0.057	0.314	1	N	0	0
ZMYM4	0.00114595	-0.415771	0.472	0.743	1	N	0	0
USP44	0.00114871	-0.373545	0.038	0.286	1	N	0	0
GCHFR	0.00115159	0.333245	0.925	0.829	1	N	0	0
SNRPA	0.0011655	-0.411294	0.623	0.886	1	N	0	0
CTNNAL1	0.00117944	-0.283615	0.774	1	1	N	0	0
CWC27	0.00118297	-0.403181	0.604	0.886	1	N	0	0
TMEM37	0.00118621	0.595288	0.66	0.371	1	N	0	0
DNPEP	0.00118981	0.697414	0.585	0.314	1	N	0	0
AP000251.1	0.00119369	-0.513101	0.057	0.314	1	N	0	0
MGST1	0.00119438	0.357573	0.962	0.886	1	N	0	0
ZNF550	0.00119754	0.691773	0.547	0.229	1	N	0	0
SMARCA4	0.0012	-0.55769	0.434	0.743	1	N	0	0
DHPS	0.00120179	-0.465508	0.547	0.857	1	N	0	0
GPR137B	0.00120782	-0.369453	0.038	0.286	1	N	0	0
PECR	0.00121561	0.825791	0.34	0.057	1	N	0	0
DDIAS	0.00122567	-0.448976	0.132	0.457	1	N	0	0
RMI1	0.00122655	-0.473198	0.264	0.571	1	N	0	0
WDHD1	0.001234	-0.569705	0.377	0.686	1	N	0	0
PRKCZ	0.0012412	0.651089	0.623	0.343	1	N	0	0
UNC93A	0.00124142	0.93214	0.302	0.029	1	N	0	0
NUDT4B	0.00124441	0.524073	0.717	0.4	1	N	0	0
CKAP2	0.00124844	-0.405421	0.66	0.914	1	N	0	0
PEX13	0.00124844	0.506174	0.849	0.629	1	N	0	0
NNT.AS1	0.00125181	-0.430375	0.226	0.543	1	N	0	0
RRP9	0.00125621	-0.57491	0.245	0.543	1	N	0	0
AC106872.5	0.00126601	0.560003	0.34	0.057	1	N	0	0
PTGDS	0.00126601	-0.510494	0.113	0.4	1	N	0	0
PON2	0.00127257	0.464652	0.906	0.714	1	N	0	0
LRP2	0.0012781	0.692271	0.491	0.171	1	N	0	0
KLF3	0.00128643	0.400024	0.792	0.714	1	N	0	0
EIF3C	0.0013061	0.273629	0.925	0.943	1	N	0	0
SMURF2P1.LRRC37BP1	0.00130714	0.50805	0.396	0.114	1	N	0	0
ABCC9	0.0013084	-0.41598	0.226	0.514	1	N	0	0
SLC11A2	0.00131117	-0.599362	0.321	0.657	1	N	0	0
GRHL2	0.00132695	-0.580678	0.019	0.229	1	N	0	0
HES6	0.00133455	-0.396957	0.038	0.286	1	N	0	0
NSMCE4A	0.0013346	-0.431763	0.642	0.857	1	N	0	0
NUP93	0.00134375	-0.417286	0.585	0.829	1	N	0	0
SGPP1	0.00135131	0.58625	0.434	0.114	1	N	0	0
C11orf74	0.00135579	-0.525718	0.34	0.657	1	N	0	0
EFCAB11	0.00136848	-0.48502	0.396	0.743	1	N	0	0
TCTEX1D2	0.00136966	-0.363989	0.585	0.857	1	N	0	0
H1FX	0.00137031	-0.385551	0.642	0.914	1	N	0	0
USP6NL	0.00137045	-0.48737	0.075	0.343	1	N	0	0
TP53BP2	0.00137908	-0.519763	0.208	0.543	1	N	0	0
MT.ATP8	0.0013801	-0.259599	0.83	1	1	N	0	0
ZNF99	0.00139578	-0.415131	0.132	0.429	1	N	0	0
QDPR	0.00139845	0.317416	0.887	0.771	1	N	0	0
RPS6KA3	0.00140115	0.582713	0.434	0.114	1	N	0	0
EFNB3	0.00140377	-0.375198	0.019	0.229	1	N	0	0
FAM19A5	0.00140377	-0.3817	0.019	0.229	1	N	0	0
UNC79	0.00140377	-0.41118	0.019	0.229	1	N	0	0
AC123912.4	0.00141256	0.677575	0.302	0.029	1	N	0	0
FBN2	0.00142814	-0.575366	0.208	0.543	1	N	0	0
MELK	0.00142824	-0.533125	0.245	0.6	1	Y	0	0
MARCH2	0.00142902	-0.517298	0.113	0.4	1	N	0	0
POU2F1	0.00143902	-0.536531	0.321	0.629	1	N	0	0
DCAF6	0.00144074	0.58455	0.755	0.543	1	N	0	0
SLC38A1	0.00144074	-0.434979	0.547	0.857	1	N	0	0
AC006460.2	0.00145072	0.372435	0.396	0.086	1	N	0	0
TMEM263	0.00145313	0.518327	0.642	0.314	1	N	0	0
MEAF6	0.00145422	-0.422469	0.566	0.886	1	N	0	0
AKAP1	0.00146117	0.655818	0.358	0.057	1	N	0	0
FKBP5	0.00146538	-0.477871	0.094	0.371	1	N	0	0
REEP1	0.00147428	0.769167	0.302	0.029	1	N	0	0
TMEM200A	0.00147428	0.545176	0.302	0.029	1	N	0	0
ASPH	0.00147599	0.413046	0.906	0.714	1	N	0	0
GTF2IP4	0.00147605	-0.339427	0.698	0.829	1	N	0	0
VENTX	0.00148468	-0.389543	0.019	0.229	1	N	0	0
PEG3	0.00148751	0.723529	0.34	0.057	1	N	0	0
HSD11B1L	0.00149604	-0.421534	0.075	0.343	1	N	0	0
PJA2	0.00149828	0.472171	0.774	0.571	1	N	0	0
SMIM11B	0.00150229	0.458701	0.66	0.343	1	N	0	0
HYI	0.00151262	0.594166	0.566	0.343	1	N	0	0
SLC22A3	0.00152734	0.623481	0.509	0.2	1	N	0	0
LINC00242	0.00153847	0.555086	0.302	0.029	1	N	0	0
LRRC75B	0.00153965	0.578778	0.642	0.286	1	N	0	0
CALCOCO2	0.00154093	0.584977	0.604	0.257	1	N	0	0
GMPS	0.00154684	-0.420866	0.642	0.886	1	N	0	0
MOSPD1	0.00154733	0.452226	0.792	0.571	1	N	0	0
EFCAB7	0.0015478	-0.370811	0.038	0.286	1	N	0	0
ZNF883	0.00154821	-0.484416	0.113	0.4	1	N	0	0
RC3H1	0.00156113	-0.450488	0.283	0.571	1	N	0	0
ARL4D	0.00156549	0.437935	0.755	0.514	1	N	0	0
PHF21B	0.00156987	-0.369144	0.019	0.229	1	N	0	0
C12orf45	0.00158024	-0.404007	0.774	0.971	1	N	0	0
UBE2E3	0.00159391	-0.429821	0.604	0.857	1	N	0	0
CCDC138	0.00159581	-0.440594	0.377	0.714	1	N	0	0
KTN1	0.00160794	-0.256815	0.981	1	1	N	0	0
PTPRM	0.00162321	0.675601	0.453	0.143	1	N	0	0
TROAP	0.00162321	-0.593555	0.208	0.514	1	N	0	0
ZNF724	0.00162895	-0.519811	0.132	0.429	1	N	0	0
CD302	0.00163204	0.55618	0.415	0.086	1	N	0	0
GLCCI1	0.00163216	-0.374171	0.075	0.343	1	N	0	0
TCN2	0.00163464	-0.492291	0.415	0.771	1	N	0	0
SRPRB	0.00165629	0.480924	0.811	0.486	1	N	0	0
FBXO11	0.0016835	-0.468941	0.189	0.514	1	N	0	0
NINJ1	0.00168982	0.412728	0.811	0.629	1	N	0	0
STK38	0.00169003	-0.481552	0.17	0.486	1	N	0	0
CRELD1	0.00169423	0.610808	0.679	0.343	1	N	0	0
TIPARP	0.00169521	0.588368	0.585	0.257	1	N	0	0
WDR61	0.00169644	-0.408922	0.66	0.943	1	N	0	0
BRD7	0.00169933	-0.377625	0.736	0.943	1	N	0	0
FIBP	0.00171044	-0.363998	0.623	0.943	1	N	0	0
AC004540.1	0.00171563	0.515819	0.245	0	1	N	0	0
GCGR	0.00171563	0.558439	0.245	0	1	N	0	0
MAF	0.00171563	0.373176	0.245	0	1	N	0	0
MEP1A	0.00171563	0.793132	0.245	0	1	N	0	0
CBX2	0.00172874	-0.318594	0.057	0.314	1	N	0	0
METTL2A	0.00173496	-0.465116	0.283	0.657	1	N	0	0
CNFN	0.00174424	-0.420699	0.113	0.4	1	N	0	0
POMC	0.00175235	0.523321	0.623	0.4	1	N	0	0
CDO1	0.00175388	-0.381245	0.019	0.229	1	N	0	0
RPS3AP34	0.00175388	-0.269167	0.019	0.229	1	N	0	0
SLC25A1	0.00175438	0.259068	1	0.914	1	N	0	0
MRPS12	0.00176727	0.456914	0.774	0.6	1	N	0	0
MIPEP	0.0017765	-0.629294	0.132	0.4	1	N	0	0
RNA5SP151	0.00180257	-0.388148	0.094	0.371	1	N	0	0
RABL2B	0.00181058	-0.490128	0.283	0.6	1	N	0	0
GPRC5C	0.00181611	0.542333	0.717	0.571	1	N	0	0
TLE1	0.00181905	0.475836	0.509	0.171	1	N	0	0
SSBP3	0.00182834	-0.438877	0.396	0.771	1	N	0	0
SULF2	0.00184311	0.528535	0.774	0.486	1	N	0	0
TNS3	0.0018506	0.737271	0.453	0.171	1	N	0	0
NUDT11	0.00185315	-0.433758	0.019	0.229	1	N	0	0
AP2A1	0.00185781	-0.362719	0.075	0.343	1	N	0	0
KLC4	0.00186159	0.654422	0.377	0.086	1	N	0	0
ARHGAP24	0.00186912	-0.608293	0.075	0.314	1	N	0	0
RUVBL1	0.00187821	-0.52747	0.472	0.8	1	N	0	0
BIK	0.00188439	-0.528383	0.057	0.286	1	N	0	0
CAPRIN2	0.0018883	-0.523161	0.17	0.457	1	N	0	0
DHTKD1	0.00188958	-0.560499	0.245	0.543	1	N	0	0
AC106795.1	0.00190607	-0.341287	0.698	0.886	1	N	0	0
EZR	0.00190875	0.280589	0.943	0.886	1	N	0	0
AMACR	0.00191633	0.640891	0.415	0.114	1	N	0	0
HERC2	0.00192058	-0.351198	0.358	0.743	1	N	0	0
TERF1	0.0019221	-0.394428	0.547	0.771	1	N	0	0
RCC2	0.0019306	-0.541556	0.208	0.514	1	N	0	0
SMC1A	0.00193246	-0.47525	0.472	0.771	1	N	0	0
IGFBP2	0.00193394	-0.273086	0.868	0.971	1	N	0	0
CHAF1A	0.00195084	-0.507324	0.17	0.486	1	N	0	0
AC007405.1	0.00195755	-0.285692	0.019	0.229	1	N	0	0
ID1	0.00195931	-0.422901	0.604	0.886	1	N	0	0
AL590094.1	0.00197936	0.517219	0.679	0.314	1	N	0	0
OIP5	0.00198027	-0.475058	0.377	0.714	1	N	0	0
AC092920.1	0.0019846	-0.261301	0	0.171	1	N	0	0
ANKRD35	0.0019846	-0.385072	0	0.171	1	N	0	0
CCDC81	0.0019846	-0.311259	0	0.171	1	N	0	0
CFC1B	0.0019846	-0.418509	0	0.171	1	N	0	0
CTNND2	0.0019846	-0.396967	0	0.171	1	N	0	0
GNG3	0.0019846	-0.365672	0	0.171	1	N	0	0
HIST3H2BB	0.0019846	-0.337649	0	0.171	1	N	0	0
LHFPL6	0.0019846	-0.312144	0	0.171	1	N	0	0
MMP23A	0.0019846	-0.261745	0	0.171	1	N	0	0
NPY	0.0019846	-0.364922	0	0.171	1	N	0	0
PBX4	0.0019846	-0.424706	0	0.171	1	N	0	0
PLP2	0.0019846	-0.306861	0	0.171	1	N	0	0
PRSS2	0.0019846	-0.388937	0	0.171	1	N	0	0
TRIM17	0.0019846	-0.436078	0	0.171	1	N	0	0
ZNF709	0.0019846	-0.306606	0	0.171	1	N	0	0
TMED9	0.00198476	0.549456	0.736	0.343	1	N	0	0
ADD3	0.00198505	0.297038	0.887	0.771	1	N	0	0
BX284668.4	0.00198823	-0.362933	0.151	0.457	1	N	0	0
CCZ1B	0.00199063	-0.332158	0.679	0.914	1	N	0	0
PVR	0.00199816	0.688234	0.453	0.143	1	N	0	0
ZDHHC13	0.00200402	-0.507699	0.358	0.714	1	N	0	0
PTPN13	0.00200454	-0.518059	0.453	0.743	1	N	0	0
S100A16	0.00201583	0.28946	0.943	0.829	1	Y	0	0
FAM122B	0.0020187	-0.403753	0.264	0.657	1	N	0	0
ZFP42	0.00204483	0.513101	0.698	0.4	1	N	0	0
ARL15	0.00204651	0.568796	0.358	0.086	1	N	0	0
ELL2	0.00204843	0.489073	0.585	0.257	1	N	0	0
SERPINB1	0.00206333	0.529679	0.623	0.429	1	N	0	0
EPHB6	0.00206733	-0.312581	0.019	0.229	1	N	0	0
SP5	0.00208468	-0.418599	0.208	0.543	1	N	0	0
NTAN1	0.00210529	-0.442984	0.623	0.829	1	N	0	0
TMEM106B	0.00211023	-0.461428	0.34	0.657	1	N	0	0
GLMP	0.00211481	0.471687	0.736	0.4	1	N	0	0
GADD45A	0.00212527	0.451042	0.792	0.514	1	N	0	0
CNDP2	0.00213257	-0.39713	0.66	0.857	1	N	0	0
YWHAB	0.00213465	-0.258582	0.849	0.971	1	N	0	0
CCDC77	0.00213982	-0.49624	0.208	0.514	1	N	0	0
EEF2	0.00214628	0.260392	1	0.971	1	N	0	0
TAOK3	0.00214673	0.530597	0.434	0.114	1	N	0	0
MRPS18C	0.00215312	-0.302893	0.774	0.914	1	N	0	0
AC022706.1	0.00215334	-0.445777	0.132	0.4	1	N	0	0
BCAT1	0.00215638	-0.4288	0.208	0.543	1	N	0	0
GADL1	0.00215712	0.594297	0.283	0.029	1	N	0	0
CFAP20	0.00216341	-0.35319	0.736	1	1	N	0	0
WDR75	0.00216701	-0.476483	0.415	0.714	1	N	0	0
KRBOX1	0.00217667	-0.511301	0.321	0.686	1	N	0	0
PTRH2	0.00217667	0.627222	0.566	0.314	1	N	0	0
CLDN6	0.00219198	-0.277694	0.811	1	1	N	0	0
VANGL2	0.00220332	-0.373145	0.075	0.343	1	N	0	0
ZNF423	0.00220332	-0.258277	0.075	0.343	1	N	0	0
CRACR2B	0.00220619	-0.395163	0.132	0.429	1	N	0	0
LIMA1	0.00220884	0.616548	0.415	0.114	1	N	0	0
SCMH1	0.00220978	-0.421064	0.094	0.371	1	N	0	0
MTHFD1	0.00221742	-0.647774	0.264	0.543	1	N	0	0
MST1	0.00222296	0.795703	0.415	0.143	1	N	0	0
SMARCC2	0.00223221	-0.480407	0.264	0.629	1	N	0	0
CEP162	0.00223569	-0.445868	0.283	0.571	1	N	0	0
KMT5A	0.00224137	0.448515	0.321	0.057	1	N	0	0
CA5B	0.00224329	-0.500925	0.094	0.343	1	N	0	0
CSPP1	0.00225848	-0.446867	0.528	0.8	1	N	0	0
CTDSPL	0.00226048	-0.495579	0.17	0.457	1	N	0	0
NCKAP1	0.00227309	-0.400673	0.302	0.629	1	N	0	0
SDC2	0.00227957	0.482809	0.868	0.771	1	N	0	0
UNG	0.00228477	-0.416161	0.585	0.829	1	N	0	0
SCD	0.00229589	0.361531	0.906	0.914	1	N	0	0
TIGAR	0.00230072	-0.411334	0.094	0.371	1	N	0	0
GSTM3	0.00231535	0.677296	0.585	0.286	1	N	0	0
CCDC68	0.00232474	0.493357	0.377	0.086	1	N	0	0
IFT20	0.00232489	0.437381	0.792	0.543	1	N	0	0
ARL2	0.00232495	-0.252782	0.849	0.971	1	N	0	0
CCNE1	0.00232515	0.513991	0.717	0.514	1	N	0	0
PRAF2	0.00234254	-0.548531	0.17	0.457	1	N	0	0
MITD1	0.00234557	-0.412278	0.434	0.743	1	N	0	0
PRR15	0.0023474	0.499197	0.283	0.029	1	N	0	0
TIMP2	0.00235053	-0.272314	0.038	0.257	1	N	0	0
CIB1	0.00235117	0.45527	0.811	0.657	1	N	0	0
ZNF43	0.00235634	-0.480251	0.302	0.686	1	N	0	0
IL6ST	0.00235775	0.52617	0.623	0.286	1	N	0	0
PTPN11	0.00236254	-0.374929	0.585	0.886	1	N	0	0
SAR1A	0.00236594	0.371964	0.887	0.8	1	N	0	0
TCEAL4	0.00237417	-0.287843	0.811	0.943	1	N	0	0
RABIF	0.00237561	0.49962	0.642	0.314	1	N	0	0
CWF19L1	0.00239507	-0.480211	0.094	0.371	1	N	0	0
PLA2G12A	0.00239774	0.414	0.792	0.6	1	N	0	0
RSBN1	0.00240574	-0.465063	0.396	0.657	1	N	0	0
DOT1L	0.0024255	0.466519	0.453	0.171	1	N	0	0
ARF3	0.00243048	-0.475448	0.358	0.686	1	N	0	0
YEATS4	0.00244487	-0.439527	0.547	0.857	1	N	0	0
LANCL1	0.00244526	-0.558943	0.264	0.543	1	N	0	0
AC011043.1	0.00245448	-0.50053	0.189	0.457	1	N	0	0
PPA1	0.00246223	0.472542	0.774	0.571	1	N	0	0
ZNF793.AS1	0.00246905	-0.484934	0.038	0.257	1	N	0	0
FAM221A	0.002487	-0.462676	0.34	0.686	1	N	0	0
PODXL	0.00248848	-0.520957	0.415	0.771	1	N	0	0
RSRC1	0.0024906	-0.395491	0.585	0.829	1	N	0	0
RPS28P7	0.00249977	0.326479	0.736	0.486	1	N	0	0
TMEM110.MUSTN1	0.00250323	0.564696	0.491	0.171	1	N	0	0
FBXL15	0.00251707	0.595505	0.604	0.343	1	N	0	0
DYNC1I2	0.00251957	-0.32278	0.792	1	1	N	0	0
LRRC61	0.00251969	0.600969	0.547	0.229	1	N	0	0
BBS1	0.00252195	-0.511978	0.113	0.371	1	N	0	0
TTF1	0.00252584	-0.472193	0.245	0.571	1	N	0	0
CENPW	0.00253365	-0.460184	0.528	0.943	1	Y	0	0
UBE4A	0.0025361	0.479885	0.755	0.457	1	N	0	0
POC1A	0.00254176	-0.626247	0.189	0.457	1	N	0	0
RNF187	0.0025445	-0.505617	0.321	0.629	1	N	0	0
TRIM61	0.00255334	0.617112	0.415	0.143	1	N	0	0
SEC23B	0.0025606	0.399913	0.811	0.657	1	N	0	0
ENPP2	0.00259667	0.333773	0.849	0.743	1	N	0	0
CEP97	0.00260232	-0.406938	0.057	0.286	1	N	0	0
SFXN4	0.00260298	0.570025	0.585	0.314	1	N	0	0
HMGCS1	0.00261642	0.557903	0.679	0.4	1	N	0	0
TECRP1	0.00265658	0.582129	0.358	0.086	1	N	0	0
CWC25	0.00265715	-0.436881	0.302	0.629	1	N	0	0
TSR1	0.00265726	-0.473051	0.453	0.686	1	N	0	0
APBA3	0.00266176	0.545183	0.283	0.029	1	N	0	0
IFT74	0.00267286	-0.427953	0.377	0.686	1	N	0	0
CRAT	0.00268977	0.673114	0.377	0.086	1	N	0	0
NARF	0.00271328	-0.376783	0.585	0.829	1	N	0	0
KLHDC2	0.00274104	0.316663	0.906	0.829	1	N	0	0
SVIP	0.00274127	-0.356349	0.566	0.829	1	Y	0	0
AC013268.1	0.00275282	0.437141	0.226	0	1	N	0	0
AP5S1	0.00275282	0.474718	0.226	0	1	N	0	0
EGFR	0.00275282	0.44785	0.226	0	1	N	0	0
NMUR1	0.00275282	0.544411	0.226	0	1	N	0	0
SLC22A6	0.00275282	0.660329	0.226	0	1	N	0	0
SLC2A9	0.00275282	0.563807	0.226	0	1	N	0	0
PIP4P2	0.0027611	-0.49229	0.075	0.314	1	N	0	0
COPS5	0.00276247	-0.305633	0.698	0.886	1	N	0	0
PLA2G7	0.00277481	0.609957	0.283	0.029	1	N	0	0
GSTM1	0.00278238	-0.505503	0.245	0.571	1	N	0	0
CSTF3	0.00278604	-0.454205	0.491	0.8	1	N	0	0
FUT10	0.00280897	-0.473104	0.094	0.371	1	N	0	0
C20orf96	0.00281663	-0.430881	0.208	0.543	1	N	0	0
KIF2A	0.00282033	-0.38102	0.585	0.8	1	N	0	0
B3GALT1	0.00282592	-0.454925	0.377	0.657	1	N	0	0
THOC6	0.00282642	-0.440283	0.642	0.914	1	N	0	0
LCA5	0.00283296	-0.352946	0.075	0.343	1	N	0	0
EXT1	0.00284205	0.622167	0.623	0.343	1	N	0	0
MPST	0.00284503	0.300988	0.943	1	1	N	0	0
KLF5	0.00286614	-0.51289	0.094	0.343	1	N	0	0
GLRX	0.00287146	0.506294	0.717	0.4	1	N	0	0
METTL2B	0.0028777	-0.387731	0.321	0.629	1	N	0	0
CCDC150	0.00288116	-0.46197	0.075	0.314	1	N	0	0
FBXO5	0.00288384	-0.510908	0.264	0.571	1	Y	0	0
MANF	0.00291258	0.510727	0.755	0.571	1	N	0	0
ITGB8	0.00292218	-0.343584	0.094	0.371	1	N	0	0
KHDRBS3	0.00292512	-0.490322	0.415	0.686	1	N	0	0
PAM	0.00292807	-0.511231	0.189	0.486	1	N	0	0
KIF5C	0.00294605	-0.359551	0.113	0.371	1	N	0	0
DNAJB9	0.00295032	0.472575	0.736	0.514	1	N	0	0
SCARB1	0.002967	0.578435	0.566	0.257	1	N	0	0
TBPL1	0.00297073	-0.465019	0.17	0.486	1	N	0	0
ARFGAP3	0.00298472	0.460289	0.774	0.514	1	N	0	0
KNL1	0.00299713	-0.494566	0.151	0.429	1	N	0	0
CXCR4	0.00299985	-0.480109	0.038	0.257	1	N	0	0
IFITM2	0.00300727	-0.473425	0.566	0.914	1	N	0	0
HMGB1P5	0.00302912	-0.315978	0.717	0.886	1	N	0	0
PIAS3	0.00302928	-0.471474	0.189	0.486	1	N	0	0
CFC1	0.00305445	-0.649258	0.132	0.371	1	N	0	0
SFT2D1	0.00305447	-0.461388	0.509	0.829	1	N	0	0
SMARCC1	0.00305447	-0.388557	0.509	0.829	1	N	0	0
FOXO3	0.00306178	-0.384508	0.113	0.371	1	N	0	0
TPRG1L	0.00307081	0.575849	0.509	0.229	1	N	0	0
NUP62CL	0.0030746	-0.483973	0.17	0.486	1	N	0	0
SHLD2	0.00307968	0.455973	0.736	0.429	1	N	0	0
ARMC8	0.00308513	-0.470927	0.453	0.829	1	N	0	0
HIST1H1C	0.00308905	-0.436967	0.604	0.829	1	Y	0	0
MCM10	0.00309007	-0.505177	0.245	0.543	1	N	0	0
PRIM2	0.00310392	-0.461083	0.17	0.457	1	N	0	0
ZBTB8B	0.00311726	-0.372316	0.057	0.286	1	N	0	0
VIM	0.00311803	0.650115	0.585	0.314	1	N	0	0
SLX1A	0.00312385	-0.361951	0.528	0.743	1	N	0	0
CISD1	0.0031578	0.500436	0.698	0.514	1	N	0	0
ILVBL	0.00316834	0.645389	0.528	0.2	1	N	0	0
PUM2	0.00317565	-0.451529	0.208	0.486	1	N	0	0
AGMAT	0.00320137	0.638733	0.434	0.171	1	N	0	0
ZNF695	0.00320137	-0.464342	0.208	0.514	1	N	0	0
DHODH	0.00320447	-0.507314	0.283	0.6	1	N	0	0
HSPH1	0.00320555	-0.489038	0.453	0.743	1	N	0	0
CELF2	0.00320588	-0.347516	0.075	0.343	1	N	0	0
ZNF622	0.00322078	0.482389	0.679	0.457	1	N	0	0
SERPING1	0.00323682	-0.374512	0.66	0.914	1	N	0	0
RAB28	0.00324855	-0.406451	0.528	0.771	1	N	0	0
CERS4	0.00326457	0.639564	0.453	0.171	1	N	0	0
PDLIM5	0.00326706	0.538776	0.698	0.429	1	N	0	0
SIAE	0.00326867	0.752611	0.491	0.257	1	N	0	0
FBXO22	0.00327067	0.35837	0.774	0.629	1	N	0	0
ELAVL4	0.00330256	-0.431188	0.038	0.257	1	N	0	0
PELI1	0.00330506	-0.485664	0.283	0.6	1	N	0	0
NUP107	0.00333725	-0.291442	0.736	0.914	1	N	0	0
TOMM70	0.00334529	0.552144	0.547	0.257	1	N	0	0
PNKP	0.00334895	-0.51979	0.189	0.457	1	N	0	0
PROCR	0.00335197	0.745795	0.302	0.057	1	N	0	0
TM6SF2	0.00335236	0.642431	0.415	0.143	1	N	0	0
LETM1	0.00335528	0.499296	0.34	0.057	1	N	0	0
NDEL1	0.00335642	0.644025	0.528	0.229	1	N	0	0
CYP1B1.AS1	0.00336023	-0.348858	0.453	0.829	1	N	0	0
DCK	0.00336514	-0.458455	0.094	0.343	1	N	0	0
RABL2A	0.00337489	-0.489121	0.132	0.4	1	N	0	0
PHLDB1	0.00340814	-0.285036	0.057	0.286	1	N	0	0
CFAP221	0.00341056	-0.411883	0.075	0.314	1	N	0	0
MAOB	0.00341056	0.652414	0.264	0.029	1	N	0	0
NDRG2	0.00344964	0.552371	0.736	0.429	1	N	0	0
ANKH	0.00346315	-0.417379	0.019	0.2	1	N	0	0
CYP27C1	0.00346315	-0.321151	0.019	0.2	1	N	0	0
GATA2	0.00346315	-0.340015	0.019	0.2	1	N	0	0
TENT4A	0.00346315	-0.350495	0.019	0.2	1	N	0	0
TNFRSF11A	0.00346315	-0.453629	0.019	0.2	1	N	0	0
ABHD14A.ACY1	0.00347603	0.510618	0.491	0.2	1	N	0	0
ID3	0.00348233	-0.420171	0.736	1	1	N	0	0
NSRP1	0.00349485	-0.387257	0.585	0.829	1	N	0	0
NAA15	0.00354059	-0.379363	0.208	0.543	1	N	0	0
CHD7	0.00354239	-0.434133	0.642	0.886	1	N	0	0
GYG2P1	0.00355451	0.383871	0.755	0.657	1	N	0	0
CEBPA	0.00355607	0.431065	0.264	0.029	1	N	0	0
CU638689.4	0.00355607	-0.363318	0.075	0.314	1	N	0	0
PREX1	0.00355607	-0.45043	0.075	0.314	1	N	0	0
RIMKLA	0.00355607	-0.484177	0.075	0.314	1	N	0	0
MYO5C	0.00356266	-0.427481	0.057	0.286	1	N	0	0
AL035078.1	0.00360504	0.30077	0.566	0.286	1	N	0	0
MATN3	0.0036151	-0.403141	0.113	0.4	1	N	0	0
PINX1	0.0036151	-0.405023	0.113	0.4	1	N	0	0
TAGLN2	0.00362432	-0.642978	0.321	0.543	1	N	0	0
ITSN1	0.00363578	-0.401526	0.528	0.771	1	N	0	0
SRPRA	0.0036494	0.616673	0.698	0.486	1	N	0	0
C8orf88	0.00365814	-0.302454	0.019	0.2	1	N	0	0
KCNS3	0.00365814	-0.469405	0.019	0.2	1	N	0	0
POC1B	0.00366635	-0.451504	0.321	0.629	1	N	0	0
TULP3	0.00370652	-0.546186	0.189	0.486	1	N	0	0
MCOLN3	0.0037072	-0.343024	0.075	0.314	1	N	0	0
PI4KAP1	0.00373893	0.479927	0.736	0.457	1	N	0	0
TIMP1	0.00374568	-0.396505	0.566	0.857	1	N	0	0
CKAP2L	0.00376489	-0.430462	0.245	0.6	1	Y	0	0
CDHR3	0.00376535	0.417188	0.302	0.057	1	N	0	0
LRRC37A2	0.00376588	-0.421366	0.132	0.4	1	N	0	0
DUSP14	0.0037753	0.615858	0.547	0.257	1	N	0	0
FAM89A	0.00377766	-0.436844	0.302	0.657	1	N	0	0
DNAJC10	0.0037798	-0.375591	0.736	1	1	N	0	0
LINC02387	0.00379801	-0.447162	0.377	0.657	1	N	0	0
POLD3	0.00380749	-0.49617	0.377	0.686	1	Y	0	0
COMMD8	0.00381515	-0.408741	0.283	0.571	1	N	0	0
YPEL2	0.00383193	0.589691	0.415	0.143	1	N	0	0
GTPBP8	0.00383769	-0.492318	0.226	0.514	1	N	0	0
ATRX	0.0038467	-0.375585	0.642	0.886	1	N	0	0
HIST1H4E	0.00384763	-0.459766	0.113	0.371	1	N	0	0
AC125232.2	0.00386018	-0.51154	0.245	0.543	1	N	0	0
FXR1	0.00386155	-0.370619	0.604	0.857	1	N	0	0
APLP1	0.00386305	-0.359938	0.019	0.2	1	N	0	0
CCDC40	0.00386305	-0.269005	0.019	0.2	1	N	0	0
MNX1.AS1	0.00386305	-0.353763	0.019	0.2	1	N	0	0
PBX3	0.00386305	-0.337855	0.019	0.2	1	N	0	0
POLR2J4	0.00386305	-0.263011	0.019	0.2	1	N	0	0
TMEM56	0.00386387	0.573524	0.566	0.314	1	N	0	0
FOXP4.AS1	0.00386415	0.427801	0.264	0.029	1	N	0	0
AC093752.1	0.00387317	-0.461604	0.208	0.486	1	N	0	0
CWC22	0.00387419	-0.395087	0.547	0.829	1	N	0	0
MTHFD2L	0.0038871	-0.399912	0.151	0.4	1	N	0	0
NBPF19	0.00388759	-0.348001	0.226	0.543	1	N	0	0
POLQ	0.00389097	-0.359662	0.057	0.286	1	N	0	0
PACSIN2	0.00389564	0.533046	0.623	0.4	1	N	0	0
EXOC5	0.00396575	-0.374925	0.623	0.8	1	N	0	0
CD99P1	0.00396818	-0.43214	0.396	0.714	1	N	0	0
NDC1	0.0039714	-0.474933	0.283	0.6	1	N	0	0
ACAP2	0.00397879	-0.395927	0.453	0.771	1	N	0	0
GTSE1	0.00398341	-0.449073	0.245	0.543	1	Y	0	0
ECHDC1	0.00399443	-0.322616	0.698	0.829	1	N	0	0
HEPH	0.00399514	-0.510919	0.113	0.371	1	N	0	0
HIST2H2AC	0.00401283	-0.485003	0.245	0.514	1	Y	0	0
CEP152	0.00402351	-0.439507	0.208	0.514	1	N	0	0
NIT2	0.0040322	0.365133	0.811	0.686	1	N	0	0
TOP2B	0.00406523	-0.391223	0.434	0.743	1	N	0	0
LRP5L	0.00407834	-0.408593	0.019	0.2	1	N	0	0
PTPRA	0.00408293	0.423958	0.906	0.714	1	N	0	0
PDK3	0.00408335	0.525444	0.66	0.314	1	N	0	0
ABHD6	0.00408482	0.723769	0.396	0.114	1	N	0	0
FLNB	0.00409102	0.482586	0.717	0.429	1	N	0	0
CFAP298	0.00412805	-0.299606	0.774	1	1	N	0	0
ZNF571	0.0041301	-0.550096	0.283	0.543	1	N	0	0
TSPAN12	0.00413493	-0.480349	0.208	0.486	1	N	0	0
REC8	0.00414777	-0.495735	0.113	0.371	1	N	0	0
SPEN	0.00414777	-0.508742	0.113	0.371	1	N	0	0
GTF2F2	0.00418153	-0.439741	0.491	0.657	1	N	0	0
ESD	0.00419471	0.290703	0.887	0.743	1	N	0	0
ELOBP2	0.00419628	0.451424	0.264	0.029	1	N	0	0
PPP2R3B	0.00419628	-0.469699	0.075	0.314	1	N	0	0
AC005833.1	0.00421053	0.36643	0.868	0.657	1	N	0	0
C21orf58	0.00422455	-0.461098	0.113	0.343	1	N	0	0
LINC02210	0.00422544	-0.498629	0.17	0.457	1	N	0	0
UNC50	0.00424267	-0.369407	0.547	0.8	1	N	0	0
SGO2	0.00427435	-0.447566	0.245	0.514	1	N	0	0
CCNE2	0.00430446	-0.290521	0.019	0.2	1	N	0	0
HERC3	0.00430446	-0.42227	0.019	0.2	1	N	0	0
SMARCD3	0.00430446	-0.373343	0.019	0.2	1	N	0	0
BPHL	0.00430478	0.482157	0.774	0.571	1	N	0	0
MYEF2	0.00430567	-0.365303	0.113	0.371	1	N	0	0
EFNA3	0.0043245	-0.369922	0.264	0.571	1	N	0	0
SNHG8	0.00432483	0.417624	0.698	0.457	1	N	0	0
HSF2	0.00433664	-0.429609	0.415	0.743	1	N	0	0
CASP8AP2	0.00436475	-0.395296	0.434	0.686	1	N	0	0
SHQ1	0.00437045	-0.38671	0.17	0.457	1	N	0	0
SMCO4	0.00437357	0.343922	0.811	0.686	1	N	0	0
CPN1	0.00438322	0.634765	0.547	0.257	1	N	0	0
GLA	0.00438322	-0.501346	0.321	0.6	1	N	0	0
AC097478.1	0.00438509	0.377223	0.208	0	1	N	0	0
CYP7B1	0.00438509	0.434432	0.208	0	1	N	0	0
DIO1	0.00438509	0.558516	0.208	0	1	N	0	0
PTPRVP	0.00438509	0.359964	0.208	0	1	N	0	0
SLC25A43	0.00438509	0.461975	0.208	0	1	N	0	0
TKTL1	0.00438509	0.695726	0.208	0	1	N	0	0
AAAS	0.00439789	-0.506258	0.377	0.686	1	N	0	0
NAT10	0.00441265	-0.565766	0.208	0.486	1	N	0	0
CACNA1A	0.00441801	-0.289862	0.151	0.429	1	N	0	0
ANAPC13	0.0044235	0.457299	0.774	0.571	1	N	0	0
EXOC6B	0.00443011	-0.382042	0.208	0.543	1	N	0	0
INTS13	0.00444342	-0.481947	0.283	0.571	1	N	0	0
DCBLD2	0.004459	-0.452733	0.264	0.543	1	N	0	0
GPM6A	0.00446901	-0.291942	0.113	0.371	1	N	0	0
POU5F1	0.00446901	-0.507154	0.113	0.371	1	N	0	0
ST14	0.00446901	-0.474373	0.113	0.371	1	N	0	0
CLDN19	0.0044829	0.602157	0.377	0.114	1	N	0	0
ANKRD39	0.00450264	0.438932	0.642	0.457	1	N	0	0
TARDBP	0.00451536	-0.27459	0.868	1	1	N	0	0
KIF2C	0.00451995	-0.464616	0.17	0.457	1	N	0	0
C1orf112	0.00453119	-0.513453	0.189	0.457	1	N	0	0
FOS	0.00453882	0.489492	0.792	0.629	1	N	0	0
DNAJC22	0.00455411	0.446567	0.264	0.029	1	N	0	0
C11orf80	0.0045599	-0.468593	0.17	0.429	1	N	0	0
XRN2	0.00458202	-0.317542	0.792	0.943	1	N	0	0
INTS4	0.00464528	-0.52732	0.226	0.514	1	N	0	0
ABI2	0.00465306	-0.4853	0.396	0.686	1	N	0	0
ISG20	0.00467377	0.636147	0.34	0.086	1	N	0	0
INTS8	0.004706	-0.435783	0.396	0.714	1	N	0	0
NEO1	0.00473403	-0.458947	0.151	0.429	1	N	0	0
CBLC	0.00476054	0.741768	0.321	0.086	1	N	0	0
DBR1	0.00476054	-0.541452	0.132	0.371	1	N	0	0
TRAPPC8	0.0047889	-0.352415	0.094	0.343	1	N	0	0
HIST1H3B	0.00479113	-0.271618	0.019	0.2	1	N	0	0
TCF3	0.00480375	-0.443866	0.151	0.4	1	N	0	0
ZNF428	0.00481262	-0.304213	0.113	0.371	1	N	0	0
FSCN1	0.00482652	-0.369817	0.434	0.771	1	N	0	0
RHNO1	0.00482914	-0.45022	0.491	0.771	1	N	0	0
PCBP2	0.00483201	-0.386125	0.491	0.857	1	N	0	0
CKAP5	0.00486947	-0.355837	0.679	0.886	1	N	0	0
TEAD2	0.00488004	-0.352761	0.17	0.429	1	N	0	0
CIP2A	0.00488413	-0.487598	0.264	0.571	1	N	0	0
UHRF1	0.00489959	-0.621631	0.17	0.4	1	N	0	0
METTL9	0.00490283	-0.306863	0.736	0.943	1	N	0	0
SNHG5	0.00490956	0.361233	0.849	0.657	1	N	0	0
CRYL1	0.00491578	0.651585	0.302	0.057	1	N	0	0
ZNF587	0.00491578	0.449458	0.302	0.057	1	N	0	0
PHGDH	0.00492789	0.366339	0.774	0.629	1	N	0	0
MPP1	0.00496318	0.683347	0.377	0.114	1	N	0	0
NOTCH2NLA	0.00497685	-0.430585	0.094	0.343	1	N	0	0
BFAR	0.00499893	0.505202	0.585	0.371	1	N	0	0
AVEN	0.00501783	-0.330886	0.132	0.4	1	N	0	0
BAG2	0.00502841	-0.457636	0.075	0.286	1	N	0	0
ADRA2C	0.00503196	-0.284212	0	0.143	1	N	0	0
ANKRD65	0.00503196	-0.3172	0	0.143	1	N	0	0
ARAP1	0.00503196	-0.275058	0	0.143	1	N	0	0
B3GALT5.AS1	0.00503196	-0.250887	0	0.143	1	N	0	0
CCDC189	0.00503196	-0.258425	0	0.143	1	N	0	0
CNR1	0.00503196	-0.354231	0	0.143	1	N	0	0
DPYSL4	0.00503196	-0.363335	0	0.143	1	N	0	0
DYDC2	0.00503196	-0.270059	0	0.143	1	N	0	0
GAL3ST3	0.00503196	-0.361581	0	0.143	1	N	0	0
GAPLINC	0.00503196	-0.329623	0	0.143	1	N	0	0
MYB	0.00503196	-0.366278	0	0.143	1	N	0	0
NOTCH2	0.00503196	-0.264987	0	0.143	1	N	0	0
NRADDP	0.00503196	-0.254067	0	0.143	1	N	0	0
PCDH11Y	0.00503196	-0.299277	0	0.143	1	N	0	0
PLEKHM2	0.00503196	-0.28876	0	0.143	1	N	0	0
POPDC3	0.00503196	-0.307226	0	0.143	1	N	0	0
RDM1	0.00503196	-0.32309	0	0.143	1	N	0	0
RHOH	0.00503196	-0.282068	0	0.143	1	N	0	0
STMN2	0.00503196	-0.362304	0	0.143	1	N	0	0
THAP10	0.00503196	-0.32284	0	0.143	1	N	0	0
WNT5B	0.00503196	-0.355681	0	0.143	1	N	0	0
SGK1	0.00503299	0.620671	0.434	0.171	1	N	0	0
MIPOL1	0.00504935	-0.290594	0.283	0.6	1	N	0	0
C16orf45	0.00505268	-0.315083	0.019	0.2	1	N	0	0
CLDN10	0.00505268	-0.336463	0.019	0.2	1	N	0	0
IRX3	0.00505268	-0.259825	0.019	0.2	1	N	0	0
ST7L	0.00507037	-0.552084	0.17	0.4	1	N	0	0
ZNF738	0.00510074	-0.422179	0.491	0.771	1	N	0	0
ZNF302	0.00512478	-0.413491	0.302	0.571	1	N	0	0
RASD1	0.00514643	0.533378	0.415	0.143	1	N	0	0
LNX2	0.00519455	0.498141	0.453	0.143	1	N	0	0
TCEA3	0.00522616	0.481163	0.66	0.4	1	N	0	0
RBBP8	0.00526568	-0.523708	0.226	0.457	1	N	0	0
ILF3	0.00528096	-0.358408	0.736	0.914	1	N	0	0
SNX4	0.0052973	0.371741	0.83	0.629	1	N	0	0
ANLN	0.00531038	-0.464473	0.415	0.714	1	Y	0	0
USO1	0.00531598	0.350102	0.792	0.657	1	N	0	0
EXPH5	0.00531642	0.452177	0.604	0.257	1	N	0	0
KLHDC4	0.00532241	-0.512065	0.057	0.257	1	N	0	0
TMEM178A	0.00532241	-0.450954	0.057	0.257	1	N	0	0
TCHP	0.00533184	-0.468637	0.151	0.4	1	N	0	0
KLHL5	0.00538358	0.466349	0.547	0.257	1	N	0	0
ZMYND8	0.0054204	-0.437401	0.415	0.743	1	N	0	0
TPR	0.00542977	-0.269214	0.849	1	1	N	0	0
DGKD	0.00548443	-0.464108	0.038	0.229	1	N	0	0
SATL1	0.00548443	-0.329689	0.038	0.229	1	N	0	0
AC183084.1	0.00548916	0.379741	0.642	0.343	1	N	0	0
TIMM17A	0.00549681	0.253895	0.887	0.771	1	N	0	0
AC104794.2	0.00549747	-0.364163	0.132	0.371	1	N	0	0
LIPG	0.00549965	0.46289	0.302	0.057	1	N	0	0
RPGR	0.00550081	-0.494199	0.094	0.314	1	N	0	0
PITPNA	0.00551351	-0.477649	0.358	0.686	1	N	0	0
NBPF14	0.0055318	-0.453473	0.226	0.486	1	N	0	0
NES	0.00556185	-0.384489	0.057	0.257	1	N	0	0
SPOCK3	0.00556185	-0.458125	0.057	0.257	1	N	0	0
AC113404.1	0.00557587	0.546845	0.245	0.029	1	N	0	0
SULT2A1	0.00557587	0.835056	0.245	0.029	1	N	0	0
TNRC6C	0.00558139	-0.293722	0.094	0.343	1	N	0	0
UTP18	0.00561223	-0.370279	0.585	0.8	1	N	0	0
GTF2IP1	0.00566227	-0.292795	0.792	0.943	1	N	0	0
SMG6	0.0056971	-0.401895	0.132	0.371	1	N	0	0
YPEL1	0.0056971	-0.534846	0.132	0.371	1	N	0	0
SRGAP2C	0.00570055	-0.35944	0.208	0.486	1	N	0	0
AUNIP	0.00570294	-0.541932	0.189	0.429	1	N	0	0
AHI1	0.00570773	-0.495108	0.226	0.486	1	N	0	0
RAB13	0.00574335	-0.382583	0.566	0.8	1	N	0	0
MSX1	0.00575118	-0.366286	0.038	0.229	1	N	0	0
TEDC2	0.00575118	-0.418749	0.038	0.229	1	N	0	0
SUCLG1	0.00575492	0.440595	0.811	0.629	1	N	0	0
ZGRF1	0.00577549	-0.375919	0.132	0.4	1	N	0	0
URM1	0.00579024	-0.392694	0.34	0.657	1	N	0	0
CTSE	0.00580952	0.641338	0.245	0.029	1	N	0	0
MLXIPL	0.00581097	-0.349574	0.057	0.257	1	N	0	0
CENPM	0.00582358	-0.489112	0.396	0.686	1	N	0	0
NFE2L1	0.00582862	-0.37114	0.245	0.514	1	N	0	0
G6PC3	0.00584705	-0.368267	0.623	0.886	1	N	0	0
RNASEH2C	0.00585516	-0.347218	0.453	0.771	1	N	0	0
LIFR	0.00585909	0.531857	0.547	0.286	1	N	0	0
AC138207.7	0.00588339	-0.375714	0.208	0.486	1	N	0	0
TRAPPC6A	0.00589634	-0.351688	0.736	0.943	1	N	0	0
EHD1	0.00590326	0.478414	0.321	0.086	1	N	0	0
PPHLN1	0.00590741	-0.344291	0.698	0.886	1	N	0	0
NDUFA9	0.00592273	0.328883	0.887	0.743	1	N	0	0
MYL9	0.00593034	-0.354704	0.434	0.686	1	N	0	0
WBP4	0.00601255	-0.384807	0.472	0.771	1	N	0	0
RTL8A	0.00601666	0.364446	0.811	0.686	1	N	0	0
CDCA8	0.0060389	-0.479523	0.264	0.543	1	N	0	0
KNTC1	0.00604139	-0.446547	0.208	0.457	1	N	0	0
VPS72	0.0060775	-0.342439	0.585	0.8	1	N	0	0
BRD8	0.00609343	-0.358557	0.566	0.943	1	N	0	0
LUC7L3	0.00614089	-0.278012	0.811	0.943	1	N	0	0
DNAJC18	0.0061454	-0.499423	0.113	0.343	1	N	0	0
HACE1	0.0061454	-0.461921	0.113	0.343	1	N	0	0
GTF2IRD2B	0.00615856	-0.379963	0.453	0.714	1	N	0	0
YIPF5	0.00617599	0.274623	0.811	0.686	1	N	0	0
BRIP1	0.00617928	-0.454172	0.094	0.314	1	N	0	0
TXNDC5	0.0062243	0.407976	0.849	0.657	1	N	0	0
SF3B5	0.00626818	-0.3508	0.698	0.914	1	N	0	0
CEP85	0.00629627	-0.460431	0.283	0.543	1	N	0	0
CELF5	0.00632004	-0.288184	0.038	0.229	1	N	0	0
FBXW9	0.00632004	-0.434935	0.038	0.229	1	N	0	0
XPNPEP1	0.00632777	0.511907	0.642	0.429	1	N	0	0
DSC2	0.00633666	0.415521	0.774	0.543	1	N	0	0
AC024940.6	0.00633962	-0.356557	0.057	0.257	1	N	0	0
SEMA5B	0.00633962	-0.336052	0.057	0.257	1	N	0	0
HNRNPM	0.00634895	-0.283681	0.849	1	1	N	0	0
C19orf54	0.00637384	-0.403407	0.17	0.429	1	N	0	0
AL162411.1	0.00637536	0.482781	0.302	0.057	1	N	0	0
ANKRD55	0.00640984	0.431042	0.34	0.086	1	N	0	0
CEP112	0.00642164	-0.420154	0.094	0.314	1	N	0	0
TCF7L2	0.00642945	0.48839	0.642	0.457	1	N	0	0
SEC24B	0.00646403	-0.491277	0.208	0.486	1	N	0	0
CA11	0.00649035	-0.255061	0.094	0.343	1	N	0	0
MAP9	0.00649803	-0.313717	0.17	0.457	1	N	0	0
PARL	0.00650658	0.259829	0.925	0.857	1	N	0	0
GALC	0.00653512	-0.414593	0.226	0.514	1	N	0	0
PIM1	0.00653512	0.518016	0.453	0.171	1	N	0	0
BTG2	0.00657289	0.638631	0.509	0.257	1	N	0	0
CNTRL	0.00661304	-0.442967	0.113	0.343	1	N	0	0
BCDIN3D	0.00662305	-0.27023	0.038	0.229	1	N	0	0
SALL2	0.00662305	-0.311662	0.038	0.229	1	N	0	0
USP19	0.00662305	-0.287297	0.038	0.229	1	N	0	0
CXADR	0.00662736	-0.327461	0.717	0.971	1	N	0	0
NUS1	0.00663482	0.372273	0.34	0.086	1	N	0	0
DUSP11	0.00667705	0.311921	0.792	0.714	1	N	0	0
STAG1	0.00667713	0.483285	0.698	0.457	1	N	0	0
CDCA4	0.00668018	-0.460535	0.34	0.571	1	Y	0	0
CTSF	0.0066932	-0.48038	0.189	0.457	1	N	0	0
COQ4	0.00669838	-0.420622	0.472	0.743	1	N	0	0
AJ003147.3	0.0066984	-0.323932	0.075	0.286	1	N	0	0
NPHP1	0.0066984	-0.393558	0.075	0.286	1	N	0	0
RPAIN	0.00672254	-0.290631	0.792	0.971	1	N	0	0
AMBP	0.00673747	0.923482	0.283	0.057	1	N	0	0
GABARAPL1	0.00673747	0.537624	0.283	0.057	1	N	0	0
GPC6	0.00676546	-0.354478	0.283	0.6	1	N	0	0
CWF19L2	0.0067717	-0.299122	0.604	0.857	1	N	0	0
TRAM2	0.00679677	0.518127	0.321	0.086	1	N	0	0
UTP11	0.00681937	-0.408347	0.585	0.771	1	N	0	0
IGLON5	0.0068349	0.471645	0.245	0.029	1	N	0	0
CCNA2	0.0068537	-0.488085	0.34	0.657	1	Y	0	0
AHSA2P	0.00686699	-0.480958	0.17	0.4	1	N	0	0
RBMS2	0.00686699	0.604605	0.358	0.114	1	N	0	0
KIF4A	0.00687338	-0.403913	0.208	0.514	1	N	0	0
MGME1	0.00689	-0.438693	0.377	0.657	1	N	0	0
AC007314.1	0.00693906	0.501941	0.189	0	1	N	0	0
ALB	0.00693906	0.569722	0.189	0	1	N	0	0
C8A	0.00693906	0.604995	0.189	0	1	N	0	0
CD68	0.00693906	0.522041	0.189	0	1	N	0	0
CORO1A	0.00693906	0.482632	0.189	0	1	N	0	0
LGR6	0.00693906	0.408579	0.189	0	1	N	0	0
MEF2C	0.00693906	0.39854	0.189	0	1	N	0	0
SLC17A1	0.00693906	0.417869	0.189	0	1	N	0	0
ST7.AS2	0.00693906	0.418093	0.189	0	1	N	0	0
SULT1A4	0.00693906	0.454477	0.189	0	1	N	0	0
SV2C	0.00693906	0.30736	0.189	0	1	N	0	0
THRB	0.00693906	0.528671	0.189	0	1	N	0	0
ZNF511.PRAP1	0.00693906	0.284783	0.189	0	1	N	0	0
MPV17L2	0.00697094	0.558546	0.547	0.257	1	N	0	0
HSD17B14	0.00697523	0.606456	0.585	0.314	1	N	0	0
RPL23AP7	0.00703834	-0.410029	0.132	0.371	1	N	0	0
CD47	0.00706238	0.421135	0.736	0.514	1	N	0	0
PSMD1	0.0070678	-0.36727	0.736	0.943	1	N	0	0
SLC25A11	0.00709819	-0.306253	0.755	0.943	1	N	0	0
TOE1	0.00709839	0.576284	0.358	0.114	1	N	0	0
NMT1	0.00712484	-0.25225	0.774	0.943	1	N	0	0
AKTIP	0.0071586	0.502337	0.453	0.171	1	N	0	0
ATP6V0A2	0.00720237	-0.477834	0.245	0.514	1	N	0	0
NSMCE3	0.00721345	-0.439704	0.264	0.543	1	N	0	0
DRAXIN	0.00721393	-0.252161	0.057	0.257	1	N	0	0
RFX3	0.00721393	-0.401953	0.057	0.257	1	N	0	0
MCM6	0.00722889	-0.425251	0.528	0.714	1	N	0	0
TNRC6B	0.00723819	-0.390285	0.453	0.714	1	N	0	0
VAMP2	0.00725524	-0.391696	0.434	0.8	1	N	0	0
SGMS1	0.00725722	0.532894	0.283	0.057	1	N	0	0
NCAPD3	0.00726855	-0.301252	0.038	0.229	1	N	0	0
FMO5	0.0072876	0.552929	0.321	0.086	1	N	0	0
HMG20B	0.00731807	-0.412606	0.434	0.657	1	N	0	0
ODF2	0.00731828	-0.470151	0.208	0.486	1	N	0	0
MAGOHB	0.00733299	-0.271258	0.811	0.914	1	N	0	0
BCL3	0.00733676	0.455592	0.358	0.114	1	N	0	0
CREBBP	0.0073618	-0.400005	0.189	0.457	1	N	0	0
LIMK2	0.00737461	-0.449916	0.113	0.343	1	N	0	0
HABP2	0.007378	0.592071	0.453	0.171	1	N	0	0
STRA6	0.0074248	-0.342596	0.113	0.371	1	N	0	0
TRIQK	0.00744864	0.350025	0.585	0.286	1	N	0	0
ALG14	0.00747403	0.458431	0.604	0.343	1	N	0	0
FAM3B	0.00747892	-0.472044	0.094	0.314	1	N	0	0
SLC25A37	0.00747892	-0.356148	0.094	0.314	1	N	0	0
HNRNPD	0.00747936	-0.260529	0.83	0.971	1	N	0	0
CELSR1	0.00752856	-0.387105	0.057	0.257	1	N	0	0
NECAB2	0.00752856	-0.42095	0.057	0.257	1	N	0	0
PEX26	0.00752856	-0.283741	0.057	0.257	1	N	0	0
HIST1H2AM	0.0075761	-0.540199	0.396	0.6	1	N	0	0
ALYREF	0.00759445	-0.256698	0.736	0.914	1	N	0	0
SENP6	0.00759708	-0.40839	0.302	0.6	1	N	0	0
KIAA0586	0.0076034	-0.358351	0.226	0.514	1	N	0	0
HNRNPA3	0.00760964	-0.27818	0.887	1	1	N	0	0
CASC4	0.00761352	0.417496	0.491	0.229	1	N	0	0
PHIP	0.00761913	-0.38973	0.509	0.743	1	N	0	0
DNASE1	0.00765937	0.773764	0.453	0.229	1	N	0	0
MPHOSPH6	0.00768057	-0.332612	0.604	0.914	1	N	0	0
PSMA3.AS1	0.00768064	-0.374259	0.377	0.629	1	N	0	0
DBF4	0.00780267	-0.444286	0.358	0.543	1	Y	0	0
MFSD14C	0.00780267	-0.452437	0.321	0.6	1	N	0	0
NTHL1	0.00781473	-0.428883	0.283	0.629	1	N	0	0
TPD52	0.0078476	-0.332289	0.679	0.971	1	N	0	0
CD46	0.00784796	0.420806	0.849	0.657	1	N	0	0
NVL	0.0078533	-0.422725	0.453	0.771	1	N	0	0
FAM13B	0.00785544	-0.278071	0.057	0.257	1	N	0	0
FLNA	0.00788786	-0.518492	0.264	0.514	1	N	0	0
RPL39L	0.00790877	-0.385537	0.566	0.886	1	N	0	0
AC139769.1	0.00798522	-0.368364	0.434	0.686	1	N	0	0
PRADC1	0.00799064	0.547903	0.528	0.314	1	N	0	0
SORBS3	0.00800552	0.411766	0.736	0.6	1	N	0	0
PARP2	0.00800821	-0.390351	0.623	0.829	1	N	0	0
TRIM28	0.00800821	-0.398874	0.585	0.886	1	N	0	0
PLA2G16	0.00803795	-0.413953	0.302	0.6	1	N	0	0
F2RL1	0.00804935	0.583114	0.566	0.286	1	N	0	0
PDCD4	0.00809537	0.442311	0.698	0.629	1	N	0	0
CNIH1	0.00810576	0.495131	0.698	0.543	1	N	0	0
PCK2	0.00813227	0.717911	0.377	0.143	1	N	0	0
PAXIP1	0.00818049	-0.377707	0.075	0.286	1	N	0	0
RIPOR2	0.00818049	-0.485828	0.075	0.286	1	N	0	0
NEMP1	0.00825087	-0.516178	0.132	0.343	1	N	0	0
FAM219B	0.00830092	-0.402125	0.264	0.571	1	N	0	0
NPIPA8	0.00834287	-0.254413	0.038	0.229	1	N	0	0
EFHC1	0.00838845	-0.483379	0.358	0.6	1	N	0	0
AAMDC	0.00842062	0.365132	0.698	0.486	1	N	0	0
AC073869.1	0.00850995	-0.410151	0.075	0.286	1	N	0	0
ARL5B	0.00857196	0.414573	0.642	0.4	1	N	0	0
LCMT1	0.00864101	-0.412191	0.509	0.771	1	N	0	0
STBD1	0.00865807	0.618554	0.415	0.171	1	N	0	0
MYSM1	0.00866939	-0.387487	0.396	0.657	1	N	0	0
PPFIBP1	0.00868124	-0.407346	0.358	0.657	1	N	0	0
RBM27	0.00870595	-0.322441	0.132	0.4	1	N	0	0
EPSTI1	0.00872222	-0.431398	0.321	0.6	1	Y	0	0
SLC2A12	0.00873134	-0.295717	0.038	0.229	1	N	0	0
AC068587.4	0.00874227	-0.397997	0.321	0.571	1	N	0	0
PARN	0.00881838	0.491433	0.679	0.457	1	N	0	0
MSX2	0.00882396	-0.534886	0.472	0.6	1	N	0	0
MAP3K20	0.00884248	-0.413815	0.151	0.4	1	N	0	0
DNMT3L	0.00884634	0.600996	0.302	0.086	1	N	0	0
TAF6	0.00888138	-0.376545	0.189	0.457	1	N	0	0
EYA1	0.00888661	-0.325508	0.019	0.171	1	N	0	0
PIP5KL1	0.00888661	-0.341869	0.019	0.171	1	N	0	0
RHBDL3	0.00888661	-0.321804	0.019	0.171	1	N	0	0
VRTN	0.00888661	-0.349454	0.019	0.171	1	N	0	0
ZFP37	0.00888661	-0.261129	0.019	0.171	1	N	0	0
KLHL23	0.00890562	-0.362322	0.491	0.771	1	N	0	0
ARL13B	0.00891371	-0.303167	0.057	0.257	1	N	0	0
GABBR1	0.00891371	-0.314048	0.057	0.257	1	N	0	0
ESCO2	0.00892385	-0.369301	0.17	0.4	1	N	0	0
SCAMP2	0.00896626	0.369772	0.792	0.6	1	N	0	0
TPP1	0.00898128	0.520676	0.679	0.514	1	N	0	0
ATF7IP2	0.00898882	0.422778	0.358	0.086	1	N	0	0
PEA15	0.00900185	-0.386429	0.151	0.371	1	N	0	0
AC126755.2	0.00901858	-0.397006	0.094	0.314	1	N	0	0
GNB4	0.00901858	-0.306206	0.094	0.314	1	N	0	0
SCGB3A2	0.00901858	-0.339171	0.094	0.314	1	N	0	0
AC079594.2	0.00901985	-0.464753	0.208	0.429	1	N	0	0
CACNA2D4	0.00902639	0.433494	0.245	0.029	1	N	0	0
C17orf75	0.00903421	-0.365117	0.415	0.743	1	N	0	0
CFB	0.00903801	0.653452	0.226	0.029	1	N	0	0
EGFR.AS1	0.00903801	0.679368	0.226	0.029	1	N	0	0
GRHL1	0.00903801	0.584742	0.226	0.029	1	N	0	0
NR1I3	0.00903801	0.681702	0.226	0.029	1	N	0	0
ARHGAP45	0.00915824	0.630301	0.302	0.086	1	N	0	0
NRN1L	0.00915824	0.537558	0.302	0.086	1	N	0	0
CAPN7	0.0091835	0.401601	0.679	0.429	1	N	0	0
CCNB1	0.00920962	-0.33176	0.566	0.857	1	N	0	0
UBXN2B	0.00920962	-0.343083	0.604	0.8	1	N	0	0
LIPT1	0.00922317	-0.352291	0.17	0.457	1	N	0	0
SLC31A1	0.00929154	0.346125	0.849	0.743	1	N	0	0
AC068152.1	0.00929377	-0.255743	0.057	0.257	1	N	0	0
PIGT	0.00933398	-0.425288	0.528	0.8	1	N	0	0
PNPLA3	0.00933652	0.44888	0.434	0.143	1	N	0	0
CBX8	0.00937095	-0.361504	0.019	0.171	1	N	0	0
UST	0.00937095	-0.300777	0.019	0.171	1	N	0	0
PTPN4	0.00937144	-0.307474	0.094	0.343	1	N	0	0
AF228730.5	0.00937346	0.311356	0.528	0.229	1	N	0	0
SDHAF3	0.00937714	-0.296951	0.528	0.829	1	N	0	0
ABCC6P2	0.00940967	0.486328	0.226	0.029	1	N	0	0
GLTPD2	0.00940967	0.555917	0.226	0.029	1	N	0	0
IL32	0.00940967	0.486638	0.226	0.029	1	N	0	0
ITGA7	0.00940967	0.469549	0.226	0.029	1	N	0	0
UNC13C	0.00940967	0.34045	0.226	0.029	1	N	0	0
VSIR	0.00940967	0.47439	0.226	0.029	1	N	0	0
ZW10	0.00944692	-0.44746	0.189	0.457	1	N	0	0
CHN1	0.00947991	-0.610966	0.132	0.343	1	N	0	0
BMP2	0.0095049	0.507477	0.509	0.257	1	N	0	0
PTPRG	0.00951553	-0.44341	0.189	0.429	1	N	0	0
BRCA1	0.00958432	-0.45497	0.132	0.371	1	N	0	0
C17orf100	0.00958432	0.480572	0.321	0.086	1	N	0	0
DNAJC25	0.00961793	0.420502	0.717	0.543	1	N	0	0
PREPL	0.00966655	0.417472	0.642	0.429	1	N	0	0
MLLT11	0.00968559	-0.488529	0.358	0.571	1	N	0	0
COMMD1	0.0096888	-0.253642	0.755	0.914	1	N	0	0
LIMCH1	0.00971461	-0.587214	0.113	0.314	1	N	0	0
ZC2HC1A	0.00973743	-0.346849	0.321	0.6	1	N	0	0
DNA2	0.0097535	-0.435672	0.151	0.4	1	N	0	0
RAB4A	0.00976141	0.33654	0.906	0.743	1	N	0	0
SLC27A2	0.00979489	0.509301	0.226	0.029	1	N	0	0
CYSTM1	0.0098584	0.425472	0.623	0.4	1	N	0	0
MUT	0.0098584	0.504499	0.623	0.4	1	N	0	0
COL18A1	0.00986422	-0.367006	0.585	0.743	1	Y	0	0
AC117945.2	0.00987869	-0.294921	0.019	0.171	1	N	0	0
IQCD	0.00987869	-0.253856	0.019	0.171	1	N	0	0
ZFYVE26	0.00987869	-0.326545	0.019	0.171	1	N	0	0
ABO	0.00988983	0.43858	0.264	0.057	1	N	0	0
IGFLR1	0.00994955	-0.348105	0.075	0.286	1	N	0	0
NUDT16L1	0.00995982	0.312235	0.906	0.829	1	N	0	0
RFC5	0.00999117	-0.435313	0.396	0.686	1	N	0	0
ZNF250	0.0100728	-0.299965	0.094	0.314	1	N	0	0
KIF18A	0.0100902	-0.296337	0.245	0.543	1	N	0	0
TTC26	0.0100975	-0.358897	0.057	0.257	1	N	0	0
PROS1	0.0101161	0.464697	0.755	0.486	1	N	0	0
CPT2	0.0101457	0.539356	0.358	0.114	1	N	0	0
TTC8	0.0101533	-0.354715	0.113	0.343	1	N	0	0
AC006453.2	0.0101658	0.516726	0.585	0.371	1	N	0	0
LAP3	0.0101796	0.378208	0.755	0.629	1	N	0	0
CCNG1	0.0101804	-0.305063	0.755	0.914	1	N	0	0
HIST1H2BH	0.0102254	-0.410142	0.321	0.629	1	N	0	0
NCS1	0.010227	-0.424217	0.208	0.457	1	N	0	0
CEP170	0.0102447	-0.395961	0.245	0.514	1	N	0	0
CLPP	0.0102564	-0.458623	0.396	0.686	1	N	0	0
AC107220.1	0.0102588	0.368697	0.264	0.057	1	N	0	0
PTAR1	0.0103259	0.436417	0.585	0.343	1	N	0	0
SPSB1	0.0104347	0.407527	0.283	0.057	1	N	0	0
MID1	0.0104364	0.381506	0.623	0.314	1	N	0	0
OPTN	0.0104428	0.468445	0.377	0.143	1	N	0	0
KPNA2	0.0105113	-0.268186	0.792	0.914	1	Y	0	0
CNOT3	0.0105134	-0.305054	0.113	0.343	1	N	0	0
CLEC11A	0.0105278	-0.306476	0.396	0.686	1	N	0	0
DAAM1	0.0106017	-0.310659	0.34	0.714	1	N	0	0
ALDH5A1	0.0106077	0.384575	0.226	0.029	1	N	0	0
FMO4	0.0106077	0.443744	0.226	0.029	1	N	0	0
SMC6	0.0106097	-0.414698	0.377	0.629	1	N	0	0
APPL2	0.0106561	0.450204	0.623	0.4	1	N	0	0
MZT2A	0.0106941	-0.255767	0.755	0.914	1	N	0	0
BIN1	0.0107747	0.518402	0.434	0.171	1	N	0	0
UBA2	0.0107896	-0.328755	0.66	0.914	1	N	0	0
ORC1	0.0108353	-0.429228	0.094	0.314	1	N	0	0
GPAM	0.0108697	0.46479	0.302	0.086	1	N	0	0
PCDH7	0.0109124	0.503137	0.509	0.257	1	N	0	0
AC025857.2	0.0109162	0.302861	0.17	0	1	N	0	0
AL355877.1	0.0109162	0.352131	0.17	0	1	N	0	0
KANK4	0.0109162	0.372839	0.17	0	1	N	0	0
LGI4	0.0109162	0.338581	0.17	0	1	N	0	0
LMF2	0.0109162	0.34455	0.17	0	1	N	0	0
PRSS3	0.0109162	0.597903	0.17	0	1	N	0	0
SERPINA7	0.0109162	0.818633	0.17	0	1	N	0	0
SLC17A3	0.0109162	0.622769	0.17	0	1	N	0	0
TRAF3	0.0109162	0.345449	0.17	0	1	N	0	0
BECN1	0.0109215	0.432488	0.679	0.486	1	N	0	0
BDH2	0.0109309	0.373271	0.849	0.686	1	N	0	0
THOC5	0.0109868	0.43471	0.66	0.457	1	N	0	0
ZC3H11A	0.0110207	-0.3903	0.415	0.686	1	N	0	0
APOL6	0.0111049	-0.324854	0.189	0.429	1	N	0	0
MOK	0.0111049	-0.356939	0.189	0.429	1	N	0	0
DDRGK1	0.0111136	0.470491	0.642	0.4	1	N	0	0
BMP7	0.0111619	-0.343048	0.208	0.486	1	N	0	0
AC000120.3	0.0111677	-0.29141	0.075	0.286	1	N	0	0
CHERP	0.0111677	-0.344984	0.075	0.286	1	N	0	0
CHPT1	0.0112048	0.486884	0.491	0.257	1	N	0	0
ZFP90	0.0112354	-0.336029	0.094	0.314	1	N	0	0
SUPT4H1	0.0112857	-0.388437	0.491	0.8	1	N	0	0
TCF12	0.0112857	-0.405438	0.491	0.8	1	N	0	0
ANG	0.0113287	0.527645	0.321	0.086	1	N	0	0
ARRB2	0.0113325	-0.256625	0.17	0.429	1	N	0	0
GOLGA8A	0.0113809	-0.363637	0.396	0.686	1	N	0	0
LHFPL2	0.011384	-0.375318	0.491	0.743	1	N	0	0
GATA6	0.0114336	0.323626	0.755	0.714	1	N	0	0
FAM229A	0.0114404	0.424746	0.264	0.057	1	N	0	0
CHCHD6	0.011458	-0.470635	0.358	0.543	1	N	0	0
AC008014.1	0.0114588	0.514146	0.34	0.114	1	N	0	0
AC243972.1	0.0114801	0.267046	0.226	0.029	1	N	0	0
NSUN7	0.0114879	-0.446203	0.245	0.514	1	N	0	0
SLC19A2	0.0114879	0.502167	0.453	0.2	1	N	0	0
COL4A1	0.0114976	-0.437165	0.528	0.857	1	N	0	0
NUP155	0.011505	-0.471357	0.34	0.543	1	N	0	0
TP53I11	0.0115143	-0.384939	0.17	0.4	1	N	0	0
EFS	0.0115521	-0.317202	0.019	0.171	1	N	0	0
LINC01224	0.0116276	-0.291397	0.245	0.543	1	N	0	0
TXNDC9	0.0116636	-0.319322	0.623	0.829	1	N	0	0
TET1	0.0117564	-0.318624	0.604	0.914	1	N	0	0
GOLGA7	0.0117623	0.26455	0.83	0.714	1	N	0	0
HP1BP3	0.011766	-0.28522	0.792	0.943	1	N	0	0
DCAF5	0.0118006	0.583375	0.472	0.257	1	N	0	0
MIR200CHG	0.0118039	0.411121	0.377	0.143	1	N	0	0
IQCK	0.0118188	-0.502261	0.264	0.486	1	N	0	0
RNASE4	0.01183	0.702266	0.34	0.114	1	N	0	0
FRG1HP	0.0118506	-0.373795	0.585	0.714	1	N	0	0
AC123912.1	0.0118741	-0.293261	0.208	0.457	1	N	0	0
POLA2	0.0118741	-0.413093	0.208	0.457	1	N	0	0
PUS1	0.0118811	0.524175	0.358	0.114	1	N	0	0
SLC39A9	0.0119055	0.510376	0.547	0.314	1	N	0	0
ZNF44	0.0119055	0.48096	0.547	0.314	1	N	0	0
EOGT	0.0120169	-0.433099	0.094	0.286	1	N	0	0
AP001347.1	0.012028	-0.417559	0.132	0.343	1	N	0	0
CCNJ	0.012028	-0.323405	0.132	0.343	1	N	0	0
L3HYPDH	0.012028	0.476786	0.302	0.086	1	N	0	0
PDXDC2P.NPIPB14P	0.012028	0.557405	0.302	0.086	1	N	0	0
HIST1H1D	0.0120517	-0.289683	0.755	0.829	1	Y	0	0
IFI27L2	0.0120813	-0.346448	0.396	0.629	1	N	0	0
USP5	0.0121018	-0.340289	0.132	0.371	1	N	0	0
SEMA3E	0.0121502	-0.308279	0.057	0.229	1	N	0	0
CYTL1	0.0121633	-0.297027	0.019	0.171	1	N	0	0
P4HTM	0.0121633	-0.345483	0.019	0.171	1	N	0	0
KMT2E	0.0121926	-0.339167	0.66	0.914	1	N	0	0
TMEM248	0.0121926	0.350665	0.811	0.686	1	N	0	0
PRRG1	0.0122937	0.362389	0.264	0.057	1	N	0	0
GGCT	0.012315	-0.350517	0.509	0.771	1	N	0	0
TRIM59	0.0123319	-0.384092	0.358	0.571	1	N	0	0
ABCA1	0.0123569	0.412567	0.604	0.343	1	N	0	0
ELK1	0.0124154	-0.392545	0.075	0.257	1	N	0	0
POLB	0.0124177	-0.367433	0.377	0.629	1	N	0	0
PSD3	0.0124673	-0.446802	0.094	0.286	1	N	0	0
ZNF532	0.0125057	-0.312521	0.132	0.371	1	N	0	0
PGF	0.0125063	0.590496	0.453	0.2	1	N	0	0
IMP4	0.0125265	0.292126	0.849	0.771	1	N	0	0
PKN1	0.01267	-0.306413	0.057	0.229	1	N	0	0
PRPF4	0.0126898	0.437659	0.698	0.457	1	N	0	0
AC092117.2	0.0127015	-0.278672	0	0.114	1	N	0	0
ASB2	0.0127015	-0.293185	0	0.114	1	N	0	0
C22orf15	0.0127015	-0.288153	0	0.114	1	N	0	0
CCDC134	0.0127015	-0.296803	0	0.114	1	N	0	0
CCNO	0.0127015	-0.262201	0	0.114	1	N	0	0
HLA.DMA	0.0127015	-0.338912	0	0.114	1	N	0	0
KLHL4	0.0127015	-0.281485	0	0.114	1	N	0	0
SCGB1A1	0.0127015	-0.250857	0	0.114	1	N	0	0
SUSD4	0.0127015	-0.288562	0	0.114	1	N	0	0
TMPRSS11E	0.0127015	-0.258953	0	0.114	1	N	0	0
DBN1	0.0127422	-0.381996	0.34	0.657	1	N	0	0
TP53BP1	0.0127422	-0.483075	0.377	0.6	1	N	0	0
MAPK10	0.0127501	-0.540118	0.358	0.543	1	N	0	0
IFITM3	0.0127603	-0.265221	0.849	1	1	N	0	0
BRMS1	0.0128113	-0.361052	0.302	0.6	1	N	0	0
UBL7.AS1	0.0128145	-0.370205	0.283	0.543	1	N	0	0
AC092490.1	0.0128597	0.298485	0.302	0.086	1	N	0	0
PPM1N	0.0128597	-0.408774	0.132	0.343	1	N	0	0
TULP4	0.0128605	0.303366	0.774	0.6	1	N	0	0
CC2D1A	0.012908	-0.334159	0.075	0.257	1	N	0	0
SPON2	0.012908	0.471082	0.226	0.029	1	N	0	0
TCOF1	0.0129103	-0.383608	0.358	0.657	1	N	0	0
DDX58	0.0129326	-0.450241	0.094	0.286	1	N	0	0
CDK11B	0.0129417	-0.327854	0.453	0.686	1	N	0	0
MED17	0.0129717	-0.372208	0.208	0.457	1	N	0	0
CETN2	0.0129869	-0.274527	0.755	0.914	1	N	0	0
C9orf3	0.0130175	0.600526	0.491	0.286	1	N	0	0
IFT43	0.0130791	-0.363036	0.509	0.829	1	N	0	0
FEZ1	0.013119	-0.311485	0.038	0.2	1	N	0	0
IKZF2	0.013119	-0.279918	0.038	0.2	1	N	0	0
RNF144A	0.013119	-0.350942	0.038	0.2	1	N	0	0
MCUR1	0.0131437	0.264777	0.849	0.771	1	N	0	0
C2CD5	0.0131696	-0.381814	0.189	0.457	1	N	0	0
UNC93B1	0.013203	0.385477	0.264	0.057	1	N	0	0
ENHO	0.0132094	-0.366452	0.057	0.229	1	N	0	0
SH3BP2	0.0132094	-0.30844	0.057	0.229	1	N	0	0
[truncated: 32,786 more rows]

## Sheet: EDF3D
Extended Data Figure 3D		Tyser_DEP_markers	Tyser_YSEndo_markers	iDisocid_cluster_markers	overlap(Tyser_DEP_markers, iDisocid_cluster_markers)	overlap(Tyser_YSEndo_markers, iDisocid_cluster_markers)
Day 4 heX scRNAseq Cluster	D4_G3	175	786	126	9	15
	D4_G2	175	786	181	11	59
	D4_W1	175	786	470	2	4
	D4_G1	175	786	132	4	73
	D4_G4	175	786	83	5	10
	D4_G5	175	786	297	7	24
	D4_W2	175	786	372	1	3
	D4_W3	175	786	287	6	9
	D4_G6	175	786	390	4	10
