# Supplementary material for: Modelling post-implantation human development to yolk sac blood emergence
Source: Nature. 2023 Dec 13;626(7998):367–76. doi: 10.1038/s41586-023-06914-8 (PMC10849971; doi:10.1038/s41586-023-06914-8)
Supplement: Supplementary file 19 — Source Data Extended Data Fig. 4 [file 41586_2023_6914_MOESM19_ESM.xlsx]

## Sheet: EDF4A
Extended Data Figrue 4A	Advanced Mesoderm	Axial Mesoderm	Emergent Mesoderm	Nascent Mesoderm	Primitive Streak	Epiblast	Amnion	NNE	DE(NP)	DE(P)	Hypoblast	YS Endoderm	YS Mesoderm	Hemogenic Endothelium	Blood Progenitors	Erythro-Myeloid Progenitors	Erythroblasts	Myeloid Progenitors	PGC
heX_D0Ri_W1	0	0	0.883561	1.8161	7.13922	0.494714	0	0	0	0.39718	0.671382	0.043409	0.169012	0	0	0	0.099365	0	0
heX_D0Ri_W2	0	0	0	0	0	0	0	0	0	0	0	0	0.669627	0	0	0	0	0	0
heX_D0.5_W1	0.804482	0.126029	1.07532	0.892516	45.9872	36.6788	2.0266	0.357693	0	0.073094	0.690132	0.488237	0.070998	0.406445	0.013596	0.00749	3.69973	0.004284	1.4266
heX_D0.5_G1	3.75858	0	0.997603	0.441804	3.08792	0.1606	0.375436	1.3356	0.71013	2.054	4.11348	3.24529	1.36643	0.281144	0.326231	0.216173	0	0	0.596315
heX_D0.5_G2	0.836029	0	1.01909	0	0	0.440097	1.01483	0	0	0	2.13253	1.32743	1.32404	0	0	0	0	0	0
heX_D0.5_G3	1.09221	0	2.39748	0.37789	0.403646	0.023694	0.854444	0	0	0	0.662498	1.0819	6.45099	0.22767	0.066806	0.168914	0.095603	0.140321	0
heX_D1_W1	0.790626	0.032627	0.775878	3.46623	53.8612	36.0349	1.08441	0.109583	0	0.011877	0.062275	0.017597	0.133167	0.368109	0.010038	0.008098	0.003631	7.15851	0.646424
heX_D1_G1	7.76951	0.919369	4.58074	5.28472	2.84719	2.53953	3.02997	1.13271	7.98853	19.6267	29.703	16.5616	5.63533	1.68606	0.180664	0.586884	0.474868	0.132739	2.81806
heX_D1_G2	3.09056	0.186407	0.415779	2.15375	5.30926	0.205846	3.96867	0.584309	0.759709	1.26124	10.5938	3.64825	5.32857	0.312281	0.12141	0	0	0	0.640486
heX_D1_G3	3.76987	0.175694	2.97598	3.49715	6.04732	0.276683	2.30017	0	0.330217	0.450947	0.195848	1.99869	8.15682	0.760168	0.318849	0.129676	0.461077	2.76896	0
heX_D1.5_W1	0.029637	0.019806	1.63475	6.0977	70.7488	42.2838	1.3419	0.339848	0	0.029052	0.115327	0.000291	0.001895	0.103686	0.000427	0.001891	0.000675	5.66854	0.770311
heX_D1.5_G1	2.08537	0.001351	0.12966	0.427305	0.334707	0.091831	0.135787	0	0.185811	4.33903	4.8201	0.828073	0.462467	0.010538	0.000167	0	0	0.000611	0.121806
heX_D1.5_G2	14.5394	0.489321	1.17824	3.91132	6.37453	1.72814	10.0127	2.55704	3.29118	12.4611	31.6946	15.2214	6.062	0.850275	0.118905	0	0	0.045179	1.05852
heX_D1.5_G3	12.6314	0.542213	4.60402	3.11366	2.68315	0.762966	3.69239	0.986993	4.61818	25.4048	29.4977	13.9071	6.47827	0.465007	0.034051	0	0	0.200288	1.95913
heX_D1.5_G4	6.03824	0.746	3.24222	3.6097	0.780389	0.24432	1.5403	0.457831	5.14347	14.3623	18.297	8.04522	6.23679	0.610356	0.061682	0.16461	0.137165	0.303187	2.25268
heX_D1.5_G5	6.52097	0.047392	6.37796	5.03916	6.41809	0.068092	2.50548	0	0.465968	0.363346	0.22349	1.59494	8.42199	0.868945	0.4022	0.85107	0.284054	1.75207	0
heX_D2_W1	0.099583	0.016361	1.1846	5.88203	74.5757	32.7632	0.27912	0.294326	0	0.004486	0.019101	2.61e-06	0.002814	0.16359	7.1e-05	0.004806	7.35e-05	4.94515	1.06851
heX_D2_G1	18.3315	1.39385	4.69691	5.38244	4.1828	1.87991	10.5554	1.79943	8.27037	32.1232	46.7673	23.8706	10.8725	0.813849	0.08846	0.139964	0.107497	0.010883	1.34308
heX_D2_G2	6.19326	0.433971	3.402	0.900277	0.303792	0.195436	3.99652	0.470859	4.53181	23.3512	68.0211	58.2634	9.62463	1.86419	0.344706	1.686	1.71469	0.180596	1.04444
heX_D2_G3	6.14594	1.70487	3.90392	5.54817	1.09092	0.05121	0	0	5.94133	13.1224	21.3535	12.654	7.10344	1.52258	0.115367	1.30211	0.214086	0.475544	0.638012
heX_D2_G4	11.371	1.55266	9.97193	4.71717	3.21565	0.250259	1.88017	0.227696	4.83436	11.4588	16.8967	6.36406	7.78892	1.36577	0.112407	0.042269	0.12929	0.182876	0.776868
heX_D2_G5	11.6268	0.054577	5.31173	1.85833	2.86816	0.151034	1.03607	0.105267	0	0.550775	0.391684	0.842722	10.1666	2.24338	1.0709	0.96731	1.08639	0.914497	0.143701
heX_D3_W1.1	0.096681	0.063558	2.268	11.8029	84.3375	35.6954	0.157034	0.13597	0	0.025751	0.001221	4.74e-08	0.001125	0.048757	1.72e-05	0.001263	4.09463	0.000415	0.221151
heX_D3_W1.2	0.826984	0.150479	1.03718	8.51672	79.1773	23.9698	1.01965	0.336438	0	0.093934	0.109549	0.000167	0.137652	0.377288	0.000407	0.000574	2.91563	0.002048	0.057498
heX_D3_W1.3	0.761138	0.006967	3.72845	8.11726	71.0615	45.1501	3.6802	3.90498	0	0.248779	0.035442	7.38e-05	0.255648	0.038049	9.33e-05	0.003327	1.36586	0.000226	0.28809
heX_D3_G1	9.30926	0.948197	1.55803	1.9226	0.703747	0.389753	3.26976	0.724384	7.68715	29.189	88.8973	70.0517	16.4748	4.8429	0.472615	3.28074	0.489821	0.82314	1.46052
heX_D3_G2	3.39581	0	1.25769	15.912	16.9565	0.552832	0	0	0.964492	12.4879	26.7467	16.5407	2.74622	0.890797	0.036009	0	0.571009	0	0.26963
heX_D3_G3	15.2915	1.23477	3.07803	3.62881	0.935073	0.119901	5.28353	0.138107	8.30772	32.8151	52.4743	42.7999	28.5555	1.74774	0.469553	1.29868	0.063943	0.135444	1.66608
heX_D3_G4	12.3136	0.07444	7.31761	2.7098	1.03764	0.098895	1.67399	0.049642	0.132386	1.31357	0.500203	0.988036	15.8799	4.25569	0.973182	0.929779	1.16475	0.499897	0.267009
heX_D4_W1	0.489612	0.02194	3.03094	10.7243	98.9025	48.941	0.71462	0.324568	0	0.034879	0.134087	1.6e-06	0.037508	0.176002	5.5e-06	0.000216	4.27858	5.48e-05	0.75034
heX_D4_W2	0.305457	0.042304	0.882427	9.3461	94.4444	19.4721	0.189552	0.110475	0	0.015464	0.001239	8.93e-06	0.00572	0.229677	0.001826	0.001405	3.90367	0.000484	0.162419
heX_D4_W3	10.8881	0.029594	3.92496	4.6435	45.7183	19.0882	14.0984	20.1018	0.137111	1.82781	1.43769	0.121113	3.7993	0.951088	0.031541	0.006685	0.38169	0.002987	0.553612
heX_D4_G1	10.4091	0.888795	1.70104	3.46014	2.29906	0.29395	4.43184	0.557412	3.43657	19.6475	89.8324	91.8966	17.064	1.10232	0.072244	1.6027	0.131923	0.379665	0.233805
heX_D4_G2	15.5951	1.37621	2.92001	2.06785	0.200543	0.384012	4.90613	1.29286	9.26373	33.3336	68.1977	62.7505	27.8481	6.3353	1.31496	3.30131	0.233751	0.552311	0.949594
heX_D4_G3	2.14385	0.018241	1.26398	13.2191	21.4118	1.70142	0.357373	0.211007	1.73071	16.341	17.794	9.62879	1.85075	0.458696	0.032029	0	0.334399	0	0
heX_D4_G4	2.56617	1.33277	5.54035	0.763231	3.30821	0.044664	2.62439	0.347748	5.87775	8.75985	9.70226	6.25276	3.47405	1.37874	0.125664	0.309868	0.759092	0.069713	1.0517
heX_D4_G5	25.8768	0.032008	12.4394	1.08735	1.94974	0.022648	0.737541	0.097763	0.081148	0.338973	0.025381	0.016461	24.6043	12.9997	2.7413	2.4344	2.83604	1.29546	0.036408
heX_D4_G6	14.0269	0.009325	5.89438	3.28289	0.418726	0.110476	2.57956	0.742458	1.37738	4.92279	6.13911	4.9503	21.7635	5.05783	1.96078	2.45295	3.24328	1.29719	0.934734
heX_D5_W1	0.140045	0.086172	0.452454	9.37724	77.5202	29.0773	0.255475	0.035864	0	0.020413	0.044553	0.000154	0.026923	0.352764	0.004755	0.003905	2.48448	0.002079	0.489124
heX_D5_W2	4.33641	0.003911	2.72117	1.44014	19.4556	7.56274	7.21688	9.77814	0.234896	1.01054	1.06958	0.156395	0.987533	0.22589	0.004487	0	0.097942	0	0.163165
heX_D5_G1	14.3051	0.414891	0.739429	1.04483	0.41801	0.238665	8.00646	0.64476	8.68746	36.1841	75.2814	92.5473	41.2713	2.64566	1.07104	1.21355	0.149444	0.74421	0.88064
heX_D5_G2	17.7871	0.620004	5.50927	6.84466	5.25023	0.021207	5.47799	0.202083	10.1918	32.2723	56.8416	53.2219	31.6176	1.67597	0.314916	0.313374	0.348721	0.623165	0.934316
heX_D5_G3	17.2644	0.125471	5.67555	0.351569	0.059724	0.001273	0.443359	0.23818	0.16018	0.682213	0.410006	0.191284	25.3923	15.938	4.66448	4.21563	1.80463	1.55868	0

## Sheet: EDF4B
Extended Data Figure 4B	Xiang_CTB_D6	Xiang_CTB_D7	Xiang_CTB_D8	Xiang_CTB_D9	Xiang_CTB_D10	Xiang_CTB_D12	Xiang_CTB_D14	Xiang_STB_D8	Xiang_STB_D9	Xiang_STB_D10	Xiang_STB_D12	Xiang_STB_D14	Xiang_EVT_D12	Xiang_EVT_D14	Xiang_PreEpi_D6	Xiang_PreEpi_D7	Xiang_PreEpi_D8	Xiang_PreEpi_D9	Xiang_PostEpi_D9	Xiang_PreEpi_D10	Xiang_PostEpi_D10	Xiang_PostEpi_D12	Xiang_PostEPI_D14	Xiang_PSA-EPI_D14	Xiang_Hypoblast_D7	Xiang_Hypoblast_D9	Xiang_Hypoblast_D10	Xiang_Hypoblast_D12	Xiang_PrE derived_D14	Xiang_EXMC_D14
heX_D0Ri_W1	1.55797	0.616555	0	0	0	0	0	0	0	0.376465	0	0	0	0.343226	0.603323	1.37055	0	0	0.940764	0	0.520046	5.642	0.426812	3.87592	0	0	0	0	0	0
heX_D0Ri_W2	0	0	0	0	0	0	0	0	0	0	0	0	0	0	0	1.11424	0	0	0	0	0	3.86589	0	0.728629	0	0	0	0	0	0
heX_D0.5_W1	1.74937	0.524189	0.504543	0.824367	0.648315	1.19309	0	0	0	0.470305	0.215447	0.160489	0	0.683353	3.98022	0.493206	4.80926	3.00867	6.52402	0	11.4646	27.6748	13.0317	24.5891	11.9816	0	0.530695	0.321716	0	0.162414
heX_D0.5_G1	2.82272	0	0	0.83926	1.27342	0.536267	0	0	0	0	0	0.376122	0	0.136597	0	1.07572	0	0	1.00453	0	0.586898	1.11867	1.24021	1.62089	0.317373	0.935095	0.659491	1.29066	0	2.64169
heX_D0.5_G2	0	0	0	0	0	0	0	0	0	0	0	0	0	0.66544	3.05182	0	0	1.72864	0	0	1.26636	4.74485	1.15468	1.44988	3.7413	0	0	0	0	0
heX_D0.5_G3	0	0	1.00222	1.80097	1.96554	1.17735	0	0.704533	0	0.356087	0.357978	0.309997	0	0.674294	0	0	0	0	0	0	0	0.911273	0	0	0.718072	0	0	1.13055	0	0.556558
heX_D1_W1	0.889463	0.787987	0.288082	0.841575	1.0225	3.16978	0	0	0	0.120091	0.116162	0.072655	0	0.875103	4.42182	9.49175	4.54772	4.65183	2.82199	12.1473	0	33.5368	20.9435	41.5129	0.261244	0	0.049779	0	0	0.181362
heX_D1_G1	4.27057	1.43678	0.660327	0	1.02941	0.197767	0	0	0	0.127792	0.125429	0.097046	0	1.46324	3.15417	1.91565	0.713728	0.583365	0.593316	0.664406	0	2.62029	0.980304	0.690699	8.1294	5.68984	7.21709	0.75991	3.3004	2.98491
heX_D1_G2	0.71581	1.64394	0	2.03857	1.33305	0.561394	0	0	0	0	0	0	0	0.930763	5.54303	4.53935	0	0	1.04721	1.50031	0	5.53378	1.29407	4.8002	1.08234	0.939987	1.61798	0	0	0.660065
heX_D1_G3	0.822881	0	1.5784	2.91981	4.80457	2.4266	0	0.382998	0	0.388745	0.382738	0.309066	0	2.26354	0.284655	1.85343	0.701437	0	0.581533	0	0	0.753561	0	0.645933	0	0	0	0	0	0.725786
heX_D1.5_W1	1.03794	0.573068	0.656089	1.64069	0.125767	3.59157	0	0	0	0.019639	0.01823	0.009278	0	0.151257	5.04252	14.8121	4.03547	3.24504	6.15466	0	16.4743	52.1557	21.3518	48.9435	0.195947	0	0.02457	0.007084	0	0.111796
heX_D1.5_G1	2.25093	0.450923	0.462737	0.744694	0.073526	0.292196	0	0	0	0	0	0.029398	0.586749	0.051543	0	0.076397	0	0	0.402221	0	0.111023	0.262583	0.066243	0.03782	0.420939	0	0.127956	0.520786	0	0.832272
heX_D1.5_G2	3.14964	4.10028	0.85777	0.619188	2.38189	0.91105	0	0.570023	0	0.710343	2.02593	1.15048	0	1.10767	4.14585	1.54804	0	0	0	0	0	2.75128	0.301752	3.21048	4.63892	6.87022	7.59654	11.4909	2.2681	1.93255
heX_D1.5_G3	3.23855	4.21306	0	0	0.333891	0.358206	0	0	0	0.268267	0.734437	0.222761	0	2.23971	2.09722	0.525332	0	0	0	0	0.405939	0.640697	0.31825	2.21334	3.27384	4.11115	7.78493	9.08609	3.82453	0.442191
heX_D1.5_G4	1.46247	1.39061	0.989724	0	0	0	0	0	0	0	0	0	0	1.0828	4.83028	2.84064	0	0	0	0	0.4994	2.07557	0.405033	1.23133	8.69936	7.7259	8.73925	10.2931	4.17419	4.65043
heX_D1.5_G5	2.66325	0.74599	1.89379	2.68567	4.20607	3.74324	0	0.559562	0	0.297767	0.118906	0.21157	0	1.70714	2.51216	3.33446	0.454945	0.349798	0	0	0.083028	1.51503	0.176907	1.48894	0	0.258894	0.097527	0.406664	0	1.15175
heX_D2_W1	0.961411	0.284859	0.21577	2.16904	0.241126	0.771272	0	0	0	0.00234	0.014659	0.006841	0	0.004888	5.66068	14.2368	3.9314	3.14568	5.99703	0	14.986	59.4858	24.0656	64.374	0.185005	0	0	0.005871	0	0.476493
heX_D2_G1	4.3314	5.18828	0	1.15331	3.23074	1.81219	0	0.400707	0	0.840813	2.67518	1.7135	0	3.55814	5.28439	1.43338	0	0	0	0	0.246157	0.842983	0.177403	2.17798	5.19141	9.903	9.63722	16.5746	4.59291	3.03689
heX_D2_G2	0.793797	1.19957	1.04514	0.216036	0.749669	0.217239	0	1.03395	0.671111	0.825324	0.27027	0.632563	0.502422	1.95097	4.00073	3.23562	1.14916	0.341634	0.341634	1.31854	1.4852	2.1869	0.170476	2.30703	9.85311	9.43818	10.2016	14.9383	5.85364	0.669563
heX_D2_G3	0.712944	0	0	0	0	0	0	0	0.901414	0.451129	0	0	0	0.471241	0.695043	0.911842	0	0	0	0	0	0	0	1.18493	4.03608	5.13362	5.32416	8.6887	2.81873	3.97598
heX_D2_G4	2.5118	2.38828	0	0.477748	0.209374	1.92489	0	0.426852	1.26791	2.85908	1.46508	0.765514	0.822379	0.610474	3.38073	1.0444	0	0	1.55222	0	0.268074	1.84437	0.576223	0.862857	3.98174	2.27718	4.14675	7.2027	0	5.22787
heX_D2_G5	3.2154	1.57889	2.20071	4.17361	5.20481	5.50536	0	0.713756	0.31896	0.204279	0.202092	0.148363	0	3.1186	1.62533	2.02179	0.548258	0.43631	0	0	0.130873	2.29525	0.082368	2.49222	0	0.337108	0.465835	1.01429	0	1.49156
heX_D3_W1.1	1.18704	2.04892	0.256449	1.23298	0.859831	2.81521	0	0	0	0.027795	0.027795	0.01422	0	0.106613	2.07428	12.004	1.50602	2.61661	2.61661	0	15.3133	40.7775	17.5627	22.4834	0.223133	0	0.03139	0.293926	0.33276	1.41082
heX_D3_W1.2	0.635035	0.300598	0.220184	1.59616	0.040353	0.783064	0	0	0	0.127447	0.0162	0.007472	0	0.005678	3.52861	13.5103	2.12718	2.37295	5.03164	0	17.1342	48.0487	24.3187	31.6697	0.189122	0	0.02127	0	0	0.808914
heX_D3_W1.3	1.0787	0.981937	0.337521	0.510477	0.124629	1.41884	0	0	0	0	0.01428	0.007761	0	0.228156	3.41012	10.8631	1.00898	0.784892	3.13232	0	9.35364	51.4495	24.3353	57.0492	0	0	0.061132	0.025347	0	0.526631
heX_D3_G1	3.70866	5.44905	0	0.953213	1.32023	0.44336	0	0.313403	1.006	3.46788	4.22999	2.37071	0.719934	7.22563	7.65942	0.35631	0.623307	0	0.50705	0	0.520386	0.806838	1.26395	0.816507	8.80078	10.1654	8.23515	15.546	4.05593	4.27296
heX_D3_G2	0.331255	0.30656	0	0	0.571701	0.618752	0	0	0.48555	0.865471	0.436247	0.352486	0.838495	0.161288	2.34414	1.45609	0	0	0.617314	0	0.251067	2.25071	0.545725	5.00042	5.2481	5.69265	2.15267	8.01407	0.785191	0.287385
heX_D3_G3	0.59806	1.67815	0.519917	0.315099	0.331407	0.113978	0	0.27136	0.904987	0.86153	0.497113	0.689168	0.665255	4.44166	2.41609	3.28048	1.41585	0	1.16989	1.46632	2.05093	0.900823	0.647747	1.3268	8.31788	13.8744	7.59809	19.2924	5.1648	1.58825
heX_D3_G4	2.451	1.66205	0.991591	1.75534	2.56482	3.42666	0	0.492485	0.21582	0.449562	0.734891	0.325312	0	4.47041	2.30344	2.42258	0.420816	0.318661	0	0	0.066705	2.73276	0.34282	3.0072	0	0	0.077867	0.610084	0	1.55654
heX_D4_W1	0.164073	0.328436	0.235887	1.69132	0.28324	1.60645	0	0.06752	0	0.019317	0.002888	0.03296	0	0.03613	5.17508	16.6203	2.21437	3.31481	3.25029	0	16.6831	54.2775	23.9509	47.3013	0.196665	0	0	0.007602	0.297549	0.524173
heX_D4_W2	0.068826	0.213796	0.298421	1.42005	0.091572	0.502952	0	0	0	0	0.007765	0.004083	0	0.017736	6.14366	9.64213	2.54721	1.31144	3.75094	0	10.4284	51.7387	24.8284	68.5291	0	0	0.044534	0	0	0.413771
heX_D4_W3	3.15582	3.69638	0	3.34165	2.00904	2.76467	0	0.152956	0	0.228771	0.086534	0.011538	0	1.6564	1.14197	9.50741	0.422642	0.868224	1.55069	0	8.15159	36.2895	12.1905	35.3526	0	0	0.269214	0.035659	0.449032	5.87935
heX_D4_G1	1.50742	2.19007	0	1.11437	0.52486	0.192116	0	0.36898	0.438868	0.385477	0.376745	0.090313	0.75409	4.47332	4.06502	2.44547	1.7049	0	1.42805	0	1.92271	0.250898	0.965898	0.666953	11.0803	12.5687	11.7323	29.0026	5.83856	2.06417
heX_D4_G2	1.18195	1.74146	0.540278	0.332476	0.358826	0.123406	0	0.274725	0.905369	0.904993	0.513124	0.180645	0.635676	5.25309	5.21053	2.27069	0.5913	0	1.19181	1.49027	1.49099	0.988719	1.147	0.897999	9.88786	11.1109	11.2286	16.0474	3.84096	3.10393
heX_D4_G3	0.320146	0.809278	0	0.451621	0.18864	1.79279	0	0	0.457776	0.414051	0.405038	0.331222	0	0.791037	2.30681	1.41123	0	0	0	0	0	0.842722	0.527386	7.51474	1.51455	2.13983	1.35718	4.84668	0.759545	1.38905
heX_D4_G4	1.20956	4.12183	0	0.623466	0.865165	0.91335	0	0.55216	1.53672	3.7382	3.69814	3.3579	0	0.172818	4.16743	0.490889	0	0	0.780857	0	0	0.6055	0	1.6049	1.89847	2.71541	3.88901	5.26744	0	1.92164
heX_D4_G5	0.061027	1.66707	0.281675	0.409008	2.30627	0.09454	0	0.092764	0	0.226321	0.006132	0.061887	0	0.776282	2.89533	2.69834	1.60252	1.25238	0	0	0.317201	2.23797	0.18137	2.30883	0	0	0.038644	0.178333	0	3.9091
heX_D4_G6	2.39959	1.09315	0.370884	1.73799	1.97043	1.1222	0	0.149087	0.198526	0.425374	0.21197	0.148583	0	3.40627	1.12041	0.576407	0.416721	0.314949	0	0	0.065029	1.54012	0.33114	0.916121	0.875375	1.19066	0.957123	2.38077	0	1.48762
heX_D5_W1	0	0.079315	0.337613	0.510651	0.555272	0.977885	0	0	0	0.014293	0	0.007768	0	0.226545	3.47788	8.63382	1.81014	3.1891	4.05136	0	10.4015	42.1807	24.3454	41.5312	0	0	0.062494	0.026435	0	0.243368
heX_D5_W2	3.36963	4.11538	0	2.3892	1.14927	1.23614	0	0	0	0.063839	0	0.044021	0	1.015	0.573938	3.97742	0.573114	0	0.450367	0	5.35772	15.9363	2.23216	23.7345	0	0	0.492535	0.093521	0	3.0646
heX_D5_G1	2.21882	3.4585	0	1.00998	1.78164	0.636459	0	0.868909	1.7199	5.8994	4.46715	2.71176	0.473226	7.30975	8.87433	1.34736	1.829	0.296724	0.778006	1.24524	0.795274	0.397538	0.530621	0.903358	13.3888	11.0005	11.0634	23.3593	4.08674	2.56297
heX_D5_G2	4.22993	4.01694	0	0.751172	1.22598	2.81512	0	0.297255	0.816863	7.79462	2.76819	1.83307	1.0042	9.9008	7.34614	1.04714	0.299091	0.217798	1.14281	0	0.277094	1.09316	0.308837	4.88222	10.5038	9.50555	6.575	21.9246	4.61856	3.08599
heX_D5_G3	0.841208	1.29507	0.416741	0.657803	0.797651	0.231672	0	0.566391	0.250002	0.892605	1.27349	0.217159	0	1.78984	2.61853	1.46983	0.464267	0.973266	0	0	0.297583	1.25947	0.049919	1.07085	0	0.26086	0.100493	0.188876	0	2.40735

## Sheet: EDF4C
Extended Data Figure 4C	postE-EPI	postL-EPI	E-Gast	L-Gast1	L-Gast2	E-AM	L-AM2	L-AM1	VE/YE	E-PGC
heX_D0Ri_W1	2.36415	5.9786	2.69439	1.59351	0	0.250007	0	2.05904	0	0.2268
heX_D0Ri_W2	0	1.42952	0	0	0	0	2.05045	0	0	0
heX_D0.5_W1	27.2118	17.0336	4.57697	2.98081	0.449195	0.477888	0.226745	1.56619	0.265943	0.41124
heX_D0.5_G1	0	2.38368	0.670005	2.82285	4.65252	1.41223	3.3846	0	2.70028	1.33611
heX_D0.5_G2	0	1.22739	1.36127	1.37869	0	0.8782	1.59352	0	1.63271	0
heX_D0.5_G3	0.266803	0.489698	0	0.620819	2.28506	0.64715	0.288114	0	1.11231	0
heX_D1_W1	32.1161	12.34	7.19712	1.65004	0.294003	0.232592	0.201474	1.43863	0.008767	0.05038
heX_D1_G1	0	1.05242	0.739327	3.07238	14.6372	5.30239	8.42055	2.06313	19.062	2.93867
heX_D1_G2	0.330838	0.565705	1.65122	1.69251	3.64205	6.46547	6.3625	0	7.67237	0.738878
heX_D1_G3	0.544498	1.8317	0	0.848249	5.98312	2.21993	1.6396	2.19384	5.1212	0.165312
heX_D1.5_W1	36.9093	16.1752	11.3309	3.47731	0.0346	0.561186	0.060322	2.38496	0.001153	0.814124
heX_D1.5_G1	0.767448	1.93529	0.78026	3.45546	11.4223	2.83105	11.1864	0.272178	16.3297	1.34974
heX_D1.5_G2	0.808448	0.300183	3.81045	1.90677	6.38582	7.35423	7.56218	1.50665	14.8442	1.56249
heX_D1.5_G3	0.125376	0	1.83615	1.07565	4.47461	1.66787	4.42189	0	12.6705	0.084218
heX_D1.5_G4	0	0	1.31942	1.36679	8.06562	1.63568	5.40103	0	14.2158	0.486342
heX_D1.5_G5	0.716165	3.82326	0.366605	1.91746	11.0868	2.22521	5.28931	2.1081	6.71687	0.946499
heX_D2_W1	33.852	14.7518	8.36721	7.00215	0.129902	1.07899	0.013708	3.00002	0.000734	3.85431
heX_D2_G1	0.227576	0	2.19516	1.47786	10.542	9.94274	9.62571	1.21229	26.7004	0.988127
heX_D2_G2	0.310825	1.07172	1.02828	1.09027	6.56982	4.48546	6.38391	0	28.7964	7.15442
heX_D2_G3	0	0	0.682173	0.701899	3.63771	1.4449	4.36859	0.924607	15.7352	0.262458
heX_D2_G4	0	0.208476	1.47642	2.3491	14.301	3.43214	13.7249	0.49479	20.5315	0.161668
heX_D2_G5	0.438738	4.62047	0.164835	0	8.52653	3.5768	7.20621	3.42428	5.71094	2.2983
heX_D3_W1.1	28.0416	18.444	6.97996	4.94441	1.0565	0.420819	0.01139	1.80357	0.001482	0.484237
heX_D3_W1.2	19.904	17.2119	3.14453	6.59243	0.681956	1.71015	0.082007	4.16677	0.01431	1.87745
heX_D3_W1.3	14.1515	33.6344	3.15665	4.79051	1.10021	3.20465	0.69807	7.37207	0.087968	2.14389
heX_D3_G1	0.036683	0	0.622748	3.62444	17.497	6.72482	18.69	1.06116	48.8432	1.90656
heX_D3_G2	0.467484	1.06247	2.12122	3.09228	3.89942	0.644344	1.76439	0	13.1819	0.032184
heX_D3_G3	0.432905	1.7052	2.22182	2.33292	10.2412	2.9937	5.34293	0.903689	34.3651	2.78241
heX_D3_G4	0.029498	3.45257	0	1.72226	8.42101	8.0928	12.557	2.7756	6.84131	2.94176
heX_D4_W1	26.8702	26.2035	4.98696	5.30415	0.337034	0.717232	0.011703	3.34289	0.003401	1.59999
heX_D4_W2	23.6224	11.1546	4.26201	7.05671	0.553852	0.04218	1.22e-05	1.55331	0.007167	2.30353
heX_D4_W3	2.17596	14.2043	2.83205	5.44282	7.46594	21.5332	12.2258	24.8081	1.02522	13.5127
heX_D4_G1	0.185432	0.178351	2.89823	2.16883	8.96747	2.42568	6.71103	2.03153	40.4488	1.76737
heX_D4_G2	0.467846	0.374154	2.35309	1.10177	10.8133	5.88704	13.0505	0.943186	46.3072	3.65336
heX_D4_G3	1.28716	1.1201	2.19985	1.50245	3.3356	1.08886	1.93799	0	11.0222	0
heX_D4_G4	0.45422	0	1.12694	2.07009	14.1906	3.3183	10.3969	0	17.5769	0.731133
heX_D4_G5	0.152428	2.06242	0.600505	0.315916	13.7854	8.30092	18.3498	2.62881	17.6108	4.21597
heX_D4_G6	0.145009	5.91012	0.050511	1.27801	9.09119	7.06496	12.9264	2.97059	4.83058	5.51058
heX_D5_W1	25.0976	26.642	4.09155	4.30112	0.519621	0.285598	0.000421	2.52649	0.000119	0.805611
heX_D5_W2	0.705313	15.1198	0.160993	7.98909	7.52413	10.0587	6.42967	16.5552	0.666951	8.80026
heX_D5_G1	0.122688	0.033652	1.91138	1.46694	17.1185	8.74848	22.5252	0.553501	66.1241	0.9574
heX_D5_G2	0.316987	0.015612	0.636304	1.55091	25.8562	9.6705	20.6093	0	67.5342	1.72886
heX_D5_G3	0.126912	2.48287	0.113841	0.401142	5.46248	3.67324	17.3942	3.88869	6.20685	3.97099
