# Supplementary material for: Modelling post-implantation human development to yolk sac blood emergence
Source: Nature. 2023 Dec 13;626(7998):367–76. doi: 10.1038/s41586-023-06914-8 (PMC10849971; doi:10.1038/s41586-023-06914-8)
Supplement: Supplementary file 20 — Source Data Extended Data Fig. 5 [file 41586_2023_6914_MOESM20_ESM.xlsx]

## Sheet: EDF5D
Extended Data Figure 5D	Reactome 2022	Phosphorylation Of Emi1 R-HSA-176417	Activation Of NIMA Kinases NEK9, NEK6, NEK7 R-HSA-2980767	Condensation Of Prometaphase Chromosomes R-HSA-2514853	G2/M DNA Replication Checkpoint R-HSA-69478	Resolution Of Sister Chromatid Cohesion R-HSA-2500257	Mitotic Spindle Checkpoint R-HSA-69618	Unattached Kinetochores Signal Amplification Via A MAD2 Inhibitory Signal R-HSA-141444	EML4 And NUDC In Mitotic Spindle Formation R-HSA-9648025	Mitotic Prometaphase R-HSA-68877	Cell Cycle R-HSA-1640170		KEGG 2021	Cell cycle	Oocyte meiosis	Progesterone-mediated oocyte maturation	p53 signaling pathway	Cellular senescence	Human T-cell leukemia virus 1 infection	FoxO signaling pathway	Ubiquitin mediated proteolysis	Gap junction	Small cell lung cancer
	Combined Score	31437.3	5931.75	5370.83	5069.01	5043.8	4126.53	3977.32	3720.5	3500.49	3465.38		Combined Score	666.44	488.3	404.34	199.4	60.39	54.91	22.16	19.79	15.91	14.79
