# Supplementary material for: Modelling post-implantation human development to yolk sac blood emergence
Source: Nature. 2023 Dec 13;626(7998):367–76. doi: 10.1038/s41586-023-06914-8 (PMC10849971; doi:10.1038/s41586-023-06914-8)
Supplement: Supplementary file 21 — Source Data Extended Data Fig. 6 [file 41586_2023_6914_MOESM21_ESM.xlsx]

## Sheet: EDF6F
Extended Data Figure 6F	Ctrl	D2 Noggin
ISL1 Intensity (a.u.)	46.9362	41.4554
	73.9124	38.222
	77.932	45.3588
	49.8251	42.5683
	74.7003	38.1787
	63.0702	32.2418
	76.4961	27.7935
	57.2464	31.3019
	104.549	29.6326
	82.5981	38.8054
	62.5752	35.8294
	44.9282	34.1455
	71.3549	32.9755
	72.9897	36.0742
	71.275	34.2602
	60.8171	31.8861
	69.4515	32.9235
	65.8008	38.9849
	68.5481	40.5387
	76.8838	28.7617
	79.3995	29.5954
	88.5654	31.3492
	73.0055	32.1977
	80.9376	31.0588
	70.1004	32.8137
	73.5968	33.6489
	84.061	33.4839
	75.296	32.7959
	63.6022	36.6539
	59.5192	35.2015
	60.1871	32.2382
	62.0791	33.1754
	56.4254	29.6785
	60.3683	34.1918
	76.6457	31.9056
	71.3228	32.813
	73.7929	31.6134
	71.0145	26.537
	73.2243	28.8148
	71.2235	31.2597
	75.5203	29.3342
	65.94	31.519
	68.1718	32.5504
	67.4533	34.2255
	66.0674	33.6602
	66.2746	34.4049
	69.5975	33.4284
	62.2893	34.2312
	63.4594	33.4733
	69.0176	28.6339
	67.344	29.1594
	66.0959	38.0407
	69.2447	29.5932
	67.169	28.2051
	65.5722	29.0094
	63.4799	29.259
	64.2372	27.3289
	72.5298	30.8747
	65.3344	33.7063
	65.9996	31.1366
	67.0694	30.9377
	65.5768	28.7421
	66.5732	31.5057
	65.5647	31.3653
	66.3679	32.6509
	72.2621	31.3175
	64.1519	33.4612
	62.6711	20.8246
	65.5852	26.057
	62.4372	19.8282
	61.4408	20.272
	63.2531	19.484
	58.0219	17.3669
	58.9231	20.0189
	52.7529	20.2681
	50.9893	24.4774
	63.8838	21.3225
	58.464	28.321
	61.0059	24.3272
	84.9209	29.6463
	70.4553	31.3591
	69.8877	28.5662
	71.3752	32.4779
	82.2868	32.5222
	78.2771	31.8582
	78.0336	35.4373
		29.6446
		29.0644
		29.3812
		30.1387
		29.9029
		32.5566
		28.7669
		26.6587
		37.9467
		32.5098
		35.1511
		31.6406
		32.2419
		33.7484
		31.2185
		29.5802
		33.7118
		29.7401
		31.8208
		34.5836
		38.6549
		38.2277
		34.3751
		39.407
		39.365
		42.7209
		40.1524
		37.3713
		34.2403
		41.5225
		37.77
		39.0346
		30.1162
		32.7435
		34.503
		40.1733
		41.3323
		38.9693
		30.7283
		37.258
		36.3623
		37.1729
		30.3436
		38.8333
		34.7273
		34.7038
		34.4636
		33.4
