# Supplementary material for: Modelling post-implantation human development to yolk sac blood emergence
Source: Nature. 2023 Dec 13;626(7998):367–76. doi: 10.1038/s41586-023-06914-8 (PMC10849971; doi:10.1038/s41586-023-06914-8)
Supplement: Supplementary file 22 — Source Data Extended Data Fig. 7 [file 41586_2023_6914_MOESM22_ESM.xlsx]

## Sheet: EDF7B
Extended Data Figure 7B	Blood Progenitors	YS Mesoderm	Erythroblasts	Hemogenic Endothelium	EMP	Myeloid Progenitors
heX_D5_W1	0.004755	0.026923	2.48448	0.352764	0.003905	0.002079
heX_D5_W2	0.004487	0.987533	0.097942	0.22589	0	0
heX_D5_G1	1.07104	41.2713	0.149444	2.64566	1.21355	0.74421
heX_D5_G2	0.314916	31.6176	0.348721	1.67597	0.313374	0.623165
heX_D5_G3	4.66448	25.3923	1.80463	15.938	4.21563	1.55868

## Sheet: EDF7C
Extended Data Figure 7C	MeanIntensity TAL1 (a.u.)	MeanIntensity ERG (a.u.)	MeanIntensity CD34 (a.u.)		MeanIntensity TAL1 (a.u.)	MeanIntensity RUNX1 (a.u.)
Individual Measurements per Cell	0.257332	0.439727	0.281117		0.628123	0.0523249
	0.25445	0.384005	0.259489		0.732059	0.0435784
	0.13803	0.097336	0.28503		0.554412	0.024469
	0.242286	0.312438	0.166152		0.656002	0.484362
	0.201176	0.359752	0.153519		0.79902	0.17613
	0.197634	0.207243	0.29022		0.520157	0.00985098
	0.12598	0.206618	0.203676		0.664528	0.00831848
	0.263545	0.109315	0.370349		0.470121	0.073296
	0.119599	0.117494	0.282149		0.461889	0.0302126
	0.122967	0.187687	0.24843		0.724426	0.0520448
	0.103278	0.235859	0.20091		0.660784	0.0486802
	0.141135	0.094669	0.309432		0.468109	0.0600406
	0.112063	0.220162	0.217647		0.713617	0.627596
	0.140376	0.181406	0.231373		0.646424	0.0357049
	0.314447	0.47178	0.200847		0.584356	0.0176681
	0.103201	0.289291	0.192291		0.627892	0.0664023
	0.106363	0.284634	0.189836		0.733567	0.048366
	0.409043	0.48263	0.186621		0.747206	0.68522
	0.316471	0.379386	0.275294		0.428143	0.0118108
	0.150784	0.057828	0.310066		0.481046	0.022087
	0.259686	0.081972	0.349073		0.717383	0.179535
	0.153585	0.153146	0.242991		0.41636	0.0456328
	0.327967	0.303818	0.195005		0.431249	0.12073
	0.112515	0.174181	0.207422		0.655725	0
	0.249948	0.511593	0.219298		0.739011	0.135131
	0.198048	0.063245	0.304023		0.519882	0.0242041
	0.251594	0.404397	0.209309		0.52184	0.00476014
	0.188335	0.275483	0.275068		0.508026	0.00953032
	0.16629	0.297485	0.207308		0.554534	0.0742953
	0.123236	0.30914	0.197823		0.702128	0.0619742
	0.111239	0.150909	0.260497		0.595053	0.0474153
	0.126216	0.175652	0.23463		0.715735	0.050049
	0.138562	0.421569	0.236352		0.418768	0.00852786
	0.150494	0.051126	0.292916		0.578045	0.0250149
	0.132391	0.396443	0.218665		0.623713	0.0318627
	0.119377	0.35594	0.218531		0.684537	0.608091
	0.272446	0.470175	0.223495		0.74266	0.0811966
	0.16597	0.159102	0.267861		0.731309	0.670411
	0.212548	0.048054	0.411747		0.728167	0.707381
	0.120592	0.290102	0.24299		0.570064	0.000194137
	0.11179	0.234401	0.220501		0.51261	0.141278
	0.1543	0.209202	0.212192		0.60181	0.035181
	0.180735	0.342353	0.175686		0.522722	0
	0.12273	0.195374	0.239292		0.445547	0.0251185
	0.201325	0.275087	0.243212		0.726866	0.623289
	0.105011	0.276381	0.21725		0.648627	0
	0.133632	0.052886	0.347679		0.673856	0.00106209
	0.128489	0.186851	0.192585		0.557843	0.00656436
	0.122313	0.263788	0.204269		0.722177	0.705916
	0.214896	0.399668	0.23697		0.60097	0.0161923
	0.106844	0.317686	0.202537		0.780356	0.0701565
	0.121677	0.063871	0.311334		0.648603	0.0234985
	0.212084	0.05421	0.34486		0.697224	0.702271
	0.11008	0.245129	0.202022		0.439723	0.0836448
	0.25737	0.156784	0.304711		0.627141	0
	0.134721	0.364189	0.239942		0.412441	0.0745369
	0.127233	0.23058	0.238027		0.603474	0.031063
	0.194951	0.423137	0.198578		0.778701	0.726102
	0.187968	0.058811	0.33511		0.546952	0.00171123
	0.113198	0.075707	0.3334		0.452941	0.120015
	0.134821	0.269559	0.252635		0.705398	0.731262
	0.184097	0.431228	0.212871		0.644289	0.0543417
	0.129646	0.384958	0.208663		0.430911	0
	0.152743	0.460768	0.196869		0.44653	0.0255795
	0.551906	0.578855	0.230086		0.681342	0.0599302
	0.130144	0.388752	0.206637		0.631895	0.0638235
	0.166238	0.398163	0.201927		0.491024	0.00521677
	0.11991	0.400984	0.183007		0.708804	0.0601564
	0.1208	0.312083	0.211155		0.519067	0.0312242
	0.129327	0.376568	0.189648		0.673589	0.101245
	0.11172	0.247148	0.197504		0.739007	0.0887582
	0.246539	0.47689	0.222725		0.557796	0.0528245
	0.423976	0.550741	0.201754		0.595105	0.0784584
	0.097603	0.211111	0.183606		0.669302	0.111655
	0.377414	0.494155	0.253811		0.749619	0.759216
	0.154156	0.135488	0.296899		0.627964	0.00249221
	0.229305	0.053037	0.42933		0.642203	0.244347
	0.17582	0.118037	0.300332		0.605754	0
	0.172714	0.074713	0.31669		0.512824	0.00139734
	0.139389	0.043064	0.30081		0.741469	0.764289
	0.112734	0.313635	0.220194		0.779282	0.764583
	0.180908	0.060054	0.31741		0.475925	0.000646857
	0.134706	0.407756	0.202919		0.649106	0.133993
	0.105616	0.229964	0.198782		0.517367	0.025817
	0.161506	0.077601	0.312238		0.520126	0.0151003
	0.18567	0.242493	0.291516		0.624481	0.00319817
	0.10419	0.071033	0.307334		0.70076	0.001745
	0.097927	0.053678	0.445948		0.514592	0.0105263
	0.102953	0.158739	0.283261		0.502798	0.00242344
	0.176703	0.049111	0.317151		0.522489	0.00620248
	0.147887	0.243416	0.267717		0.68489	0.192018
	0.128621	0.355408	0.241904		0.657287	0.0144734
	0.150749	0.303273	0.285171		0.61359	0.139452
	0.204342	0.51215	0.192892		0.764251	0.638875
	0.15694	0.051082	0.353997		0.508328	0.00104834
	0.159305	0.110635	0.326587		0.721892	0.564868
	0.087895	0.046362	0.510072		0.455752	0.0366879
	0.148895	0.405561	0.254403		0.505128	0.00286576
	0.136321	0.233185	0.28987		0.760609	0.641908
	0.140491	0.097082	0.301595		0.65461	0.0198999
	0.116389	0.074101	0.289323		0.77268	0.740392
	0.185322	0.244843	0.292873		0.522959	0.275701
	0.128743	0.10271	0.293129		0.456863	0.0428043
	0.182273	0.223418	0.273693		0.705447	0.0831452
	0.166413	0.284691	0.24915		0.536015	0.0463376
	0.119222	0.439698	0.178528		0.470615	0.00594875
	0.111864	0.170012	0.275976		0.727226	0.0244754
	0.230044	0.048173	0.390394		0.740852	0.679047
	0.136884	0.100076	0.410489		0.52437	0.040859
	0.209245	0.055761	0.358917		0.591559	0.0646102
	0.253753	0.244207	0.269816		0.532936	0
	0.278906	0.491424	0.24671		0.591756	0.0369875
	0.118159	0.072878	0.373175		0.548935	0.083365
	0.235614	0.050614	0.344023		0.743429	0.64564
	0.115653	0.061661	0.298149		0.69773	0.0744272
	0.268449	0.489204	0.224862		0.724935	0.0648621
	0.114659	0.258243	0.197074		0.636769	0.0352941
	0.10319	0.104486	0.31059		0.588235	0.0242599
	0.127144	0.208764	0.334654		0.376114	0.0476827
	0.292362	0.421266	0.264111		0.564288	0.108288
	0.12391	0.192817	0.331833		0.415334	0.0441948
	0.12944	0.367349	0.211521		0.656838	0.0271531
	0.19888	0.406354	0.237977		0.645024	0
	0.141446	0.497078	0.180046		0.61236	0.0539566
	0.124279	0.048838	0.306271		0.47101	0.128189
	0.139031	0.147556	0.428825		0.605865	0.118738
	0.106332	0.313031	0.232026		0.61732	0.0701307
	0.090214	0.042972	0.303227		0.659069	0.0723039
	0.18683	0.063123	0.518967		0.616264	0.0635631
	0.257657	0.491239	0.241301		0.59916	0.0729225
	0.105997	0.4638	0.190643		0.671631	0.0332589
	0.127962	0.054301	0.344828		0.531933	0.0353157
	0.231521	0.520945	0.191919		0.676337	0.0254902
	0.109023	0.189885	0.245916		0.571769	0.0848784
	0.178308	0.240028	0.253654		0.500846	0.0696655
	0.09304	0.27382	0.195777		0.597023	0.0499274
	0.091256	0.329862	0.176338		0.687049	0.139434
	0.124606	0.322793	0.235226		0.742745	0.0646702
	0.104393	0.361595	0.216782		0.538175	0.0173669
	0.25287	0.281237	0.315288		0.44179	0.000198059
	0.09201	0.225539	0.19549		0.584837	0.0911111
	0.099127	0.29809	0.201872		0.463232	0.0268126
	0.118709	0.3542	0.248115		0.653604	0.0793829
	0.273238	0.481187	0.173476		0.562431	0.00715462
	0.131359	0.322299	0.204706		0.744811	0.0803922
	0.131073	0.283915	0.209339		0.845029	0.233544
	0.203183	0.047281	0.317275		0.753911	0.629478
	0.10152	0.281075	0.222097		0.603639	0.0219527
	0.098156	0.420476	0.179808		0.471359	0
	0.113304	0.293401	0.225891		0.581846	0.0133198
	0.153266	0.04543	0.335891		0.743807	0.743472
	0.262925	0.055035	0.35312		0.474299	0.0583235
	0.10335	0.345915	0.211901		0.728595	0.688971
	0.108348	0.324421	0.188443		0.491966	0.00194343
	0.125062	0.338717	0.191586		0.662989	0.0244031
	0.102893	0.350788	0.211636		0.747166	0.27691
	0.086705	0.20605	0.183357		0.468021	0.0031746
	0.321127	0.512842	0.216725		0.605158	0.000255754
	0.104505	0.348304	0.197589		0.487135	0.0197991
	0.109648	0.358333	0.20762		0.766708	0.725286
	0.244948	0.383483	0.180974		0.596194	0.117455
	0.108326	0.422961	0.199034		0.642413	0.0353846
	0.160415	0.421114	0.179199		0.57213	0
	0.097746	0.27517	0.175078		0.626277	0.0363636
	0.257504	0.338039	0.189127		0.643751	0.557831
	0.243211	0.332478	0.269999		0.501619	0.00928342
	0.097137	0.263461	0.19362		0.533806	0.0281185
	0.135002	0.318904	0.167609		0.754248	0.127778
	0.279479	0.341628	0.184622		0.509255	0.0182353
	0.12841	0.392821	0.175674		0.45303	0.0860517
	0.171256	0.423398	0.180808		0.628877	0.019489
	0.097958	0.231589	0.198594		0.721681	0
	0.093995	0.321032	0.205683		0.72822	0.0273021
	0.151506	0.059279	0.36853		0.728781	0.171422
	0.109746	0.395444	0.21139		0.491186	0
	0.103961	0.277164	0.187027		0.741638	0.652672
	0.24327	0.379889	0.200874		0.797315	0.744568
	0.093291	0.259917	0.218194		0.765643	0.0912719
	0.104169	0.267208	0.216453		0.663407	0.0854713
	0.117543	0.058007	0.294212		0.437192	0.00906599
	0.204492	0.476601	0.183197		0.442275	0.0276078
	0.12436	0.344579	0.242872		0.44757	0.0192668
	0.280009	0.457776	0.187187		0.490588	0.00166667
	0.317405	0.497361	0.266618		0.719031	0.668205
	0.102832	0.374007	0.212502		0.721917	0.0466812
	0.081699	0.204924	0.216078		0.72166	0.644414
	0.110608	0.180426	0.265292		0.510566	0.0127451
	0.296435	0.586754	0.183614		0.607396	0.0422934
	0.119771	0.318205	0.21009		0.772455	0.126719
	0.230357	0.049056	0.317887		0.442318	0
	0.160802	0.079878	0.310288		0.69109	0.0512782
	0.189919	0.292148	0.242887		0.628561	0.283944
	0.259958	0.457048	0.166556		0.579933	0.0163121
	0.108382	0.321698	0.190131		0.283948	0.119256
	0.219979	0.06399	0.499605		0.200793	0.0315047
	0.124605	0.359646	0.240923		0.41498	0.0176192
	0.270115	0.481913	0.174882		0.552681	0.0466387
	0.096794	0.307313	0.209181		0.221827	0.126281
	0.227136	0.294604	0.300129		0.200457	0.094308
	0.108388	0.30927	0.185196		0.196292	0.0966752
	0.180835	0.067	0.510913		0.186085	0.0812566
	0.206607	0.419113	0.213107		0.21664	0.0488076
	0.214223	0.063242	0.375939		0.528868	0.0329755
	0.115468	0.288627	0.204924		0.224133	0.120147
	0.097513	0.107589	0.278616		0.24112	0.161513
	0.262218	0.460695	0.166655		0.187398	0.133025
	0.109814	0.087079	0.388517		0.20446	0.104268
	0.292004	0.410823	0.185842		0.249495	0.124896
	0.11712	0.076467	0.534006		0.234553	0.146449
	0.104096	0.341254	0.216152		0.221316	0.177208
	0.117647	0.158761	0.272392		0.216075	0.0782901
	0.114966	0.354081	0.18418		0.204158	0.112999
	0.139139	0.47524	0.23045		0.194732	0.0575944
	0.21449	0.392687	0.175532		0.267295	0.144037
	0.105449	0.269433	0.184771		0.360444	0
	0.153623	0.405661	0.204399		0.195371	0.0661654
	0.10131	0.079749	0.465694		0.179768	0.134422
	0.262416	0.535719	0.187166		0.199478	0.0940597
	0.115929	0.349729	0.229804		0.197808	0.0757027
	0.157085	0.121911	0.296475		0.227992	0.0672887
	0.168237	0.078177	0.316024		0.216015	0.0536656
	0.390095	0.489751	0.239034		0.199216	0.104924
	0.106896	0.207576	0.17487		0.220722	0
	0.133098	0.271745	0.246909		0.222101	0.115671
	0.089118	0.07477	0.478659		0.322863	0.00645464
	0.090604	0.238167	0.163463		0.241555	0.133884
	0.081471	0.05168	0.328503		0.187517	0.0547523
	0.143349	0.086624	0.342482		0.237389	0.0877897
	0.238091	0.464549	0.194722		0.207966	0.13606
	0.134655	0.110019	0.290914		0.289403	0.139174
	0.102797	0.307618	0.230408		0.23492	0.0266358
	0.135976	0.179766	0.300459		0.21034	0.115523
	0.150301	0.119483	0.290207		0.234502	0.115677
	0.094063	0.045825	0.379825		0.249649	0.162703
	0.261514	0.371067	0.192202		0.196989	0.110052
	0.087682	0.092739	0.298128		0.223448	0.0380174
	0.149446	0.19904	0.291637		0.218131	0.108776
	0.147323	0.076235	0.311045		0.282041	0.0639944
	0.136904	0.296832	0.248877		0.409158	0.0126255
	0.154263	0.188946	0.276172		0.440144	0.020028
	0.253479	0.403399	0.17345		0.348258	0.00433679
	0.125128	0.317153	0.213281		0.247586	0.130618
	0.173934	0.399239	0.187982		0.200681	0.0328999
	0.145803	0.200963	0.27312		0.193448	0.0954528
	0.180194	0.225827	0.274098		0.259685	0.110609
	0.132281	0.41076	0.231468		0.22751	0.0949138
	0.159999	0.085201	0.342698		0.229071	0.0759682
	0.25233	0.445654	0.187907		0.293664	0.177069
	0.141745	0.314216	0.249804		0.242326	0.0826504
	0.140773	0.281876	0.21565		0.239745	0.0438322
	0.123023	0.290108	0.221414		0.280486	1.71e-05
	0.12621	0.271907	0.239216		0.208389	0.15443
	0.196249	0.096906	0.346101		0.207305	0.0964482
	0.097529	0.278392	0.172902		0.212364	0.109604
	0.141813	0.4054	0.208603		0.228428	0.107416
	0.28955	0.121983	0.414315		0.194964	0.105971
	0.203171	0.334209	0.185232		0.303668	0.00814792
	0.150293	0.057129	0.312813		0.190123	0.0826434
	0.150401	0.086061	0.32663		0.188544	0.0748068
	0.122644	0.270651	0.22666		0.201142	0.111541
	0.222174	0.421979	0.248414		0.192474	0.0865052
	0.104722	0.265738	0.194199		0.243408	0.139385
	0.223553	0.207554	0.276129		0.19748	0.0337406
	0.227205	0.046704	0.336359		0.400581	0.0282256
	0.119966	0.369772	0.211822		0.24164	0.122674
	0.165674	0.05622	0.311955		0.21228	0.0778409
	0.311786	0.075772	0.441857		0.197235	0.103263
	0.120232	0.195321	0.222415		0.258798	0.148336
	0.200174	0.330598	0.223544		0.321099	0.00345192
	0.146328	0.083529	0.293928		0.195772	0.0533088
	0.13618	0.137728	0.286389		0.251426	0.118672
	0.219219	0.234864	0.293173		0.181653	0.0573763
	0.166459	0.343791	0.235086		0.226062	0.0604303
	0.117378	0.06595	0.281216		0.234758	0.112676
	0.129372	0.183782	0.273208		0.225395	0.0735996
	0.130783	0.271927	0.208066		0.224762	0.130906
	0.159464	0.286313	0.238245		0.228502	0.118871
	0.327421	0.059303	0.445512		0.184563	0.0857955
	0.165595	0.057669	0.344055		0.208013	0.12
	0.144562	0.15702	0.239003		0.379311	0.0045363
	0.131698	0.502802	0.164706		0.317732	0.00558397
	0.153902	0.049401	0.323532		0.250168	0.133475
	0.123902	0.348424	0.218615		0.194235	0.116627
	0.287578	0.065642	0.406304		0.24085	0.0983442
	0.09285	0.22345	0.172153		0.191223	0.064986
	0.277791	0.058291	0.392795		0.440056	0.0528992
	0.11232	0.136133	0.275315		0.209224	0.143895
	0.20466	0.30895	0.186667		0.238967	0.141529
	0.146728	0.46356	0.228546		0.206517	0.0958233
	0.141132	0.376427	0.16215		0.211522	0.0898072
	0.3253	0.566646	0.202657		0.218917	0.0980644
	0.20118	0.43292	0.206453		0.215126	0.0668314
	0.133097	0.365556	0.227215		0.184967	0.0434138
	0.155568	0.373178	0.195154		0.256825	0.134732
	0.267384	0.620452	0.180011		0.197047	0.0892272
	0.178567	0.296861	0.173071		0.21521	0.129338
	0.221901	0.360434	0.23473		0.197674	0.0613161
	0.286925	0.444353	0.147393		0.281616	0.152371
	0.183744	0.111672	0.347916		0.190278	0.0936873
	0.261972	0.331387	0.20916		0.217665	0.0928349
	0.278817	0.09814	0.445304		0.225263	0.0809889
	0.24255	0.063913	0.289458		0.249911	0.141725
	0.203487	0.054416	0.593701		0.213333	0.136102
	0.098464	0.242712	0.188377		0.182442	0.0831794
	0.17991	0.056033	0.317359		0.326028	0.00159104
	0.216076	0.053397	0.345658		0.201867	0.120448
	0.239121	0.122882	0.371113		0.198495	0.0139991
	0.123179	0.437995	0.153253		0.245418	0.108113
	0.084021	0.192508	0.14182		0.266196	0.128706
	0.131219	0.388951	0.142438		0.207946	0.0964466
	0.242098	0.050338	0.306651		0.206551	0.0801384
	0.094831	0.171569	0.150223		0.199548	0.0891388
	0.506111	0.557222	0.22268		0.219371	0.0206782
	0.365286	0.088169	0.557116		0.212355	0.124057
	0.208568	0.449102	0.144406		0.182872	0.120965
	0.108937	0.386006	0.149432		0.198219	0.0828701
	0.092367	0.204242	0.145789		0.207161	0.0823188
	0.232192	0.058853	0.356782		0.242745	0.108421
	0.147664	0.266425	0.149237		0.196685	0.104902
	0.267486	0.052348	0.368826		0.224255	0.125137
	0.191975	0.430937	0.151489		0.312369	0.0341213
	0.159135	0.131938	0.33572		0.207557	0.092014
	0.330663	0.457201	0.160615		0.244652	0
	0.178407	0.072358	0.357075		0.183926	0.0509804
	0.168826	0.057977	0.307483		0.199682	0.15312
	0.117081	0.124938	0.280399		0.188525	0.0938061
	0.142656	0.451324	0.245614		0.185086	0.0614328
	0.18457	0.302126	0.294148		0.240865	0.106615
	0.249394	0.511361	0.198952		0.216634	0.0508824
	0.11013	0.347354	0.15562		0.217198	0.0981561
	0.248364	0.115219	0.382423		0.219549	0.135529
	0.253684	0.324976	0.164991		0.222315	0.102195
	0.093496	0.315538	0.13117		0.182864	0.0571611
	0.133292	0.180964	0.263766		0.333246	0.0603922
	0.131532	0.120953	0.289022		0.199468	0.0844812
	0.273619	0.05667	0.400612		0.361473	0.00511899
	0.367906	0.433851	0.162661		0.221809	0.116305
	0.256314	0.561882	0.1587		0.20566	0.126556
	0.128181	0.324259	0.163704		0.20244	0.100131
	0.109463	0.293095	0.153367		0.24684	0.102675
	0.165259	0.165187	0.269313		0.192631	0.0756733
	0.117722	0.393514	0.154751		0.24631	0.170756
	0.158097	0.174126	0.270355		0.214143	0.133558
	0.224074	0.092213	0.360681		0.213907	0.124584
	0.329879	0.594128	0.201707		0.250401	0.0941484
	0.164681	0.091972	0.318692		0.208578	0.0468137
	0.274782	0.096631	0.426544		0.185124	0.11283
	0.122322	0.368	0.191027		0.173176	0.0549558
	0.170503	0.392157	0.16526		0.216239	0.0049217
	0.178186	0.370833	0.17259		0.259112	0.032509
	0.223391	0.06048	0.361743		0.206941	0.102551
	0.093873	0.240482	0.152737		0.192299	0.106308
	0.098007	0.27626	0.214714		0.300527	0.00320472
	0.293289	0.389727	0.154681		0.293827	0.0187187
	0.124102	0.113677	0.266374		0.18508	0.0952733
	0.289486	0.334105	0.201081		0.173364	0.0608074
	0.092199	0.278367	0.161616		0.219561	0.00850461
	0.145368	0.18403	0.30764		0.200016	0.041756
	0.133286	0.326057	0.17373		0.252384	0.095909
	0.200474	0.073614	0.339006		0.199273	0.105837
	0.136264	0.419414	0.205322		0.194753	0.110698
	0.105546	0.36564	0.13296		0.223767	0.0113061
	0.088707	0.208985	0.140035		0.358964	0.00210084
	0.093943	0.243137	0.15573		0.205648	0.0674131
	0.14547	0.207397	0.261277		0.231057	0.112028
	0.173383	0.453392	0.20453		0.190308	0.0626891
	0.196694	0.078987	0.31906		0.218758	0.126839
	0.086609	0.283453	0.164323		0.357843	0.141109
	0.112444	0.282625	0.185129		0.243544	0.0417175
	0.1187	0.347177	0.186024		0.340616	0.25317
	0.157055	0.25146	0.299502		0.229188	0.125701
	0.33377	0.067866	0.567526		0.242766	0.133466
	0.141824	0.383971	0.159718		0.235294	0.101436
	0.110637	0.278284	0.193039		0.177303	0.0715616
	0.130392	0.405807	0.157881		0.189384	0.111681
	0.087099	0.256664	0.180506		0.233866	0.00128298
	0.096405	0.255106	0.196609		0.251119	0.100438
	0.223727	0.516067	0.160756		0.201431	0.0700351
	0.101805	0.273545	0.179832		0.194558	0.0631009
	0.121755	0.11065	0.277564		0.44563	0.0139581
	0.3249	0.444724	0.220526		0.179369	0.00984655
	0.106621	0.363342	0.161239		0.229272	0.158894
	0.178465	0.411359	0.136579		0.203026	0.0558397
	0.112998	0.388204	0.184409		0.195046	0.051688
	0.097025	0.384246	0.179277		0.264052	0.0846768
	0.090532	0.069927	0.330487		0.247233	0.0903704
	0.099539	0.092615	0.330978		0.195179	0.0516922
	0.392494	0.472465	0.18988		0.223942	0.0723487
	0.136909	0.439869	0.158285		0.194847	0.0867438
	0.124052	0.308824	0.22598		0.256815	0.0704288
	0.108433	0.402741	0.162764		0.202975	0.0794681
	0.073428	0.061122	0.323294		0.425234	0.0244672
	0.100275	0.299176	0.177529		0.189072	0.021106
	0.120758	0.199222	0.246962		0.210417	0.092402
	0.104637	0.431221	0.165985		0.197602	0.0190718
	0.111024	0.223312	0.174248		0.233432	0.0902733
	0.081413	0.187814	0.178577		0.276899	0.081767
	0.083818	0.232026	0.178837		0.239916	0.0615686
	0.329884	0.303494	0.151054		0.226947	0.0877591
	0.096038	0.332893	0.159664		0.316563	0.251956
	0.141737	0.303213	0.151722		0.266288	0.185449
	0.10877	0.277326	0.144064		0.217836	0.0404223
	0.09289	0.203248	0.191365		0.213836	0.0489095
	0.100778	0.274206	0.143813		0.244818	0.0572912
	0.105974	0.241207	0.20818		0.218004	0.0610258
	0.107963	0.269408	0.157143		0.188446	0.0886359
	0.113126	0.238247	0.172872		0.185784	0.051348
	0.148137	0.316438	0.153627		0.206574	0.0995771
	0.119234	0.304793	0.179209		0.220346	0.080692
	0.102745	0.247336	0.142145		0.231702	0.0513102
	0.099989	0.308829	0.19354		0.221961	0.00883385
	0.085333	0.256078	0.161647		0.216044	0.0643163
	0.119775	0.339424	0.179725		0.204162	0.0745898
	0.108271	0.264458	0.146135		0.254445	0.00217019
	0.132869	0.275353	0.161459		0.201533	0.0497183
	0.093107	0.191267	0.168466		0.195967	0.136774
	0.102408	0.315789	0.167079		0.185542	0.117505
	0.134346	0.437011	0.191234		0.214785	0.0681556
	0.128817	0.490021	0.160924		0.188933	0.0493368
	0.126193	0.35643	0.142718		0.295301	0.204446
	0.179433	0.146196	0.289763		0.203792	0.0377573
	0.093399	0.291962	0.168508		0.221292	0.0797528
	0.116726	0.325512	0.187635		0.204612	0.0523122
	0.107495	0.283269	0.146784		0.188671	0.0324421
	0.107258	0.149187	0.288207		0.197799	0.0991981
	0.080963	0.23316	0.15582		0.219896	0.102536
	0.274034	0.390252	0.214874		0.253363	0.0946637
	0.101425	0.083234	0.297664		0.189465	0.0780036
	0.09491	0.270271	0.159636		0.193065	0.0205663
	0.093307	0.244563	0.133398		0.216876	0.0419801
	0.222644	0.056215	0.406512		0.191208	0.0776471
	0.111304	0.174186	0.264655		0.261753	0.0888438
	0.16684	0.155114	0.319173		0.335023	0.0116139
	0.14718	0.361374	0.16193		0.186773	0.0215106
	0.094317	0.332964	0.165189		0.195468	0.148802
	0.129231	0.436151	0.211945		0.223621	0.0227832
	0.136676	0.434507	0.207501		0.208736	0.107763
	0.105908	0.466043	0.172926		0.217619	0.0714354
	0.119346	0.348693	0.151699		0.200831	0.118353
	0.299662	0.324698	0.173148		0.201412	0.0261176
	0.095557	0.211914	0.162621		0.227243	0.0760715
	0.171756	0.057764	0.335365		0.557495	0.0749652
	0.158196	0.073686	0.344727		0.206178	0.0540256
	0.09868	0.386774	0.209304		0.342314	0
	0.192827	0.314469	0.222582		0.221662	0
	0.355177	0.067346	0.513476		0.196847	0.0413881
	0.091645	0.335763	0.175234		0.214001	0.067146
	0.152243	0.04811	0.297254		0.267534	0.168891
	0.400253	0.082256	0.556483		0.213705	0.0270871
	0.160379	0.069398	0.357797		0.396224	0.316885
	0.102064	0.179119	0.16849		0.202758	0.0948072
	0.160998	0.17711	0.375156		0.211323	0.030719
	0.228083	0.067467	0.378749		0.442953	0.116125
	0.172504	0.073748	0.392304		0.207754	0.104324
	0.087667	0.266593	0.158475		0.5173	0.0164061
	0.119453	0.266228	0.166125		0.194927	0.121856
	0.265231	0.492477	0.228938		0.183465	0.0771013
	0.115957	0.104927	0.38517		0.221531	0.0522793
	0.33619	0.175163	0.211087		0.391473	0.00709074
	0.138014	0.042831	0.313327		0.273454	0.0247193
	0.13233	0.374586	0.20155		0.206487	0.0977738
	0.28777	0.059683	0.427983		0.379715	0.00674828
	0.254647	0.059974	0.375249		0.19749	0.0617861
	0.083585	0.074014	0.454286		0.226192	0.0927136
	0.193865	0.426441	0.170239		0.205056	0.0775563
	0.088627	0.258338	0.239402		0.201816	0.0637303
	0.08801	0.264384	0.161684		0.323272	0.0119678
	0.107695	0.208645	0.22344		0.202304	0.125196
	0.133053	0.225366	0.193526		0.226034	0.113253
	0.092934	0.087084	0.288288		0.191396	0.079904
	0.129309	0.452072	0.202319		0.200728	0.110532
	0.212647	0.066137	0.42385		0.220174	0.000261438
	0.16659	0.078501	0.36032		0.204103	0.0852318
	0.141503	0.265915	0.282353		0.199688	0.0209893
	0.145573	0.324891	0.218534		0.200277	0.0742099
	0.125622	0.371095	0.172902		0.34075	0.0123151
	0.127588	0.382763	0.191397		0.217567	0.0820728
	0.074162	0.048302	0.391043		0.360066	0.0529561
	0.145133	0.492546	0.19791		0.217567	0.0763909
	0.084817	0.078908	0.345521		0.20863	0.0167686
	0.170469	0.53672	0.215478		0.263689	0.0639271
	0.076698	0.230093	0.179732		0.185408	0.0233926
	0.098203	0.065578	0.295667		0.222598	0.047598
	0.166535	0.109787	0.390933		0.20161	0.070547
	0.153692	0.147802	0.325291		0.233798	0.0566
	0.159301	0.487098	0.180656		0.191694	0.0622579
	0.16301	0.260848	0.284487		0.215283	0.0365917
	0.104585	0.358673	0.19264		0.215478	0.0166667
	0.158277	0.480032	0.199707		0.283345	0
	0.151492	0.102061	0.334133		0.2007	0.0782913
	0.14721	0.078371	0.37923		0.209828	0.0833696
	0.137096	0.350248	0.256566		0.252255	0.0282843
	0.129701	0.383124	0.216811		0.444471	0.00780271
	0.123915	0.133607	0.334216		0.208545	0.041775
	0.169821	0.171226	0.442064		0.182179	0.0470356
	0.082686	0.28017	0.188827		0.396382	0
	0.128274	0.077457	0.281005		0.187491	0.060412
	0.221109	0.103508	0.370145		0.450216	0.00654703
	0.09759	0.319321	0.176645		0.338118	0.010149
	0.097086	0.065729	0.302365		0.204931	0.0639401
	0.109397	0.075329	0.304638		0.229542	0.00294118
	0.092044	0.064427	0.305323		0.580356	0.0263698
	0.139586	0.438832	0.226848		0.58937	0.0569114
	0.133151	0.053734	0.378662		0.442151	0.0422658
	0.107203	0.358744	0.205482		0.226224	0.00700108
	0.151494	0.107896	0.423735		0.248937	0.0508815
	0.260829	0.106461	0.363129		0.228518	0.005105
	0.164775	0.280646	0.144337		0.232687	0.00140212
	0.085757	0.057818	0.730648		0.225145	0.0404032
	0.207546	0.091754	0.348122		0.267139	0
	0.140196	0.367918	0.211765		0.263325	0.0107758
	0.172118	0.555765	0.176824		0.229052	0.0659069
	0.232791	0.46554	0.221986		0.227062	0.0113761
	0.20701	0.535554	0.211209		0.184724	0.0655495
	0.131792	0.332026	0.214279		0.298886	0.114632
	0.112028	0.078347	0.913329		0.262503	0.0829823
	0.095088	0.270006	0.167734		0.240454	0.0471001
	0.229144	0.061081	0.343935		0.200121	0.00153846
	0.138077	0.057995	0.416795		0.207802	0.026634
	0.263163	0.155996	0.369511		0.21448	0.0671877
	0.119725	0.530784	0.158627		0.233585	0.0909244
	0.13832	0.408569	0.207069		0.184521	0.0529022
	0.223949	0.134451	0.340226		0.223284	0.0712745
	0.102786	0.24499	0.234484		0.240709	0.0694536
	0.109373	0.478745	0.166863		0.211229	0.0461597
	0.102977	0.105709	0.874956		0.236105	0.0286229
	0.106202	0.080673	0.282132		0.522706	0.00362221
	0.14936	0.154823	1		0.230907	0.0588041
	0.116369	0.200852	0.281238		0.202747	0.0319555
	0.115952	0.112326	0.756756		0.462194	0.00147059
	0.196382	0.18901	1		0.250444	0.0032177
	0.104814	0.118954	0.274313		0.213381	0
	0.116713	0.403688	0.231466		0.209173	0.0426538
	0.103133	0.180574	0.275724		0.197892	0.0265187
	0.089036	0.058212	0.869267		0.311502	0.0161884
	0.115121	0.102047	0.67927		0.234376	0.0983312
	0.099042	0.331601	0.129321		0.248039	0.099951
	0.126116	0.278686	0.272349		0.358657	0.00682397
	0.096465	0.063639	0.572754		0.198574	0.0601307
	0.149254	0.125943	0.930909		0.254852	0.0702656
	0.114752	0.199157	0.274339		0.246965	0.087395
	0.139015	0.098011	0.320118		0.20943	0.056728
	0.123002	0.090575	0.610992		0.554171	0.051562
	0.112535	0.09555	0.822815		0.181831	0.0117083
	0.167225	0.18725	0.992551		0.248404	0.0961938
	0.170596	0.258685	0.334024		0.391956	0.00558179
	0.226574	0.057655	0.347524		0.275563	0.113544
	0.097903	0.090861	0.673043		0.280214	0.0625867
	0.222066	0.04199	0.399481		0.27612	0
	0.162729	0.063662	0.319568		0.294716	0
	0.165649	0.586496	0.17308		0.229868	0.0839428
	0.094296	0.271729	0.137326		0.207843	0.0280112
	0.079496	0.082771	0.313244		0.233674	0.0692497
	0.084413	0.136446	0.287748		0.222331	0.0152505
	0.149926	0.045969	0.374635		0.547527	0.0303314
	0.309389	0.489695	0.178146		0.23051	0.0751668
	0.266819	0.509713	0.216781		0.349477	0.00169935
	0.073793	0.127739	0.278361		0.203055	0.0412176
	0.086388	0.184958	0.275249		0.199167	0.020924
	0.156484	0.058289	0.731965		0.191607	0.0684889
	0.107364	0.334728	0.209325		0.373263	0.000467472
	0.089544	0.049067	0.399925		0.199495	0.0858862
	0.317879	0.447801	0.220397		0.226044	0.106138
	0.153608	0.081456	0.316638		0.238834	0.0280743
	0.217387	0.049054	0.363277		0.222293	0.00120664
	0.244661	0.0479	0.392356		0.254055	0.0141359
	0.258164	0.190539	0.365439		0.282894	0.00114942
	0.246547	0.183541	0.270418		0.270216	0
	0.296276	0.102057	0.402919		0.229871	0.0700042
	0.106822	0.05696	0.293945		0.226364	0.0755193
	0.187562	0.149511	0.286748		0.183624	0.0251239
	0.124168	0.214774	0.181441		0.514936	0.0521911
	0.136794	0.050926	0.596053		0.221927	0.0397639
	0.154767	0.302738	0.225321		0.547796	0.0660078
	0.113547	0.251311	0.164757		0.211134	0.0124777
	0.225045	0.056334	0.345778		0.202288	0
	0.116876	0.305915	0.15143		0.210346	0.0693784
	0.140136	0.255967	0.189881		0.201684	0.0581258
	0.175432	0.304542	0.220613		0.187187	0.0180865
	0.103582	0.221569	0.184238		0.201934	0.0496025
	0.099469	0.049299	0.609367		0.249747	0
	0.142233	0.347851	0.190627		0.233314	0.0853922
	0.198559	0.245752	0.183643		0.246433	0.0706645
	0.226069	0.3796	0.16816		0.206266	0.0026428
	0.102181	0.249703	0.143644		0.189532	0.0395074
	0.244429	0.418627	0.159158		0.41178	0.0481498
	0.133549	0.201379	0.147985		0.215218	0.0612526
	0.101024	0.203158	0.196877		0.336085	0.00931373
	0.106124	0.064481	0.331693		0.201244	0.0651521
	0.165323	0.078756	0.347055		0.219743	0.0506649
	0.192029	0.405331	0.151916		0.222754	0.0336297
	0.12718	0.212562	0.19407		0.308425	0.00679739
	0.445621	0.537037	0.172854		0.248945	0.0566228
	0.242581	0.533814	0.18234		0.446428	0.0195966
	0.110713	0.052338	0.462649		0.305538	0.0141636
	0.13525	0.317853	0.196963		0.217635	0.0259353
	0.172982	0.098272	0.445744		0.472558	0.0211234
	0.18215	0.34121	0.173327		0.193631	0.0491644
	0.208267	0.11331	0.433609		0.247232	0.0471453
	0.227296	0.08336	0.410859		0.186516	0.0122474
	0.155511	0.163089	0.265049		0.239547	0.0296947
	0.208819	0.061394	0.379489		0.196712	0.0310856
	0.211655	0.059785	0.360228		0.23174	0.0551879
	0.137223	0.403068	0.14709		0.239687	0
	0.130621	0.096192	0.518329		0.433919	0.00473644
	0.221679	0.057868	0.360099		0.506038	0.0229573
	0.148731	0.506477	0.199287		0.194649	0.0296866
	0.086762	0.05544	0.367357		0.216081	0.00323727
	0.142002	0.098962	0.288351		0.436631	0.0317701
	0.275749	0.3427	0.193315		0.205842	0.0040027
	0.222233	0.087077	0.484277		0.336573	0.00678223
	0.195513	0.212613	0.271277		0.228316	0.0215967
	0.287543	0.449548	0.209745		0.191858	0.0171802
	0.149519	0.110811	0.282156		0.188925	0.0729153
	0.127946	0.388116	0.231689		0.226569	0.0547059
	0.171923	0.045056	0.341512		0.189457	0.022938
	0.105174	0.061109	0.62529		0.604219	0.138694
	0.224414	0.063003	0.393273		0.22532	0.10357
	0.134919	0.044702	0.449801		0.201191	0.0764458
	0.11409	0.30084	0.171653		0.233926	0.0916097
	0.15695	0.149107	0.269049		0.20033	0.0269745
	0.087615	0.235443	0.170117		0.337037	0.0251535
	0.109226	0.392278	0.215747		0.216877	0.0644903
	0.104431	0.331665	0.190662		0.39514	0.0335836
	0.27007	0.46896	0.176138		0.235318	0.0345289
	0.205408	0.065355	0.319529		0.191594	0.0807178
	0.200401	0.130442	0.33337		0.188807	0.0433737
	0.241623	0.060581	0.390929		0.195115	0.121884
	0.115228	0.258915	0.247609		0.186739	0.00832828
	0.220921	0.066761	0.372514		0.377843	0.0241457
	0.092262	0.225764	0.199241		0.212175	0.0346987
	0.109656	0.215215	0.24756		0.20693	0.0214615
	0.11757	0.22995	0.25025		0.518331	0.0322845
	0.209219	0.045825	0.309289		0.241866	0.103608
	0.105482	0.329932	0.196319		0.192413	0.0212205
	0.221636	0.086633	0.325551		0.216853	0.0600302
	0.146364	0.205195	0.313351		0.18526	0.0379536
	0.242052	0.065951	0.411636		0.20763	0.116871
	0.366071	0.514846	0.150315		0.455311	0.0146001
	0.174554	0.344688	0.233494		0.227594	0.0179476
	0.13482	0.094311	0.304171		0.255007	0.128805
	0.196732	0.547144	0.184371		0.201001	0.0662339
	0.121254	0.103413	0.299673		0.226045	0.0469214
	0.146456	0.263379	0.144072		0.189425	0.189337
	0.173579	0.072751	0.33111		0.324667	0.00559441
	0.297043	0.365703	0.19454		0.238309	0.020672
	0.268848	0.42712	0.25736		0.370114	0
	0.127113	0.446687	0.228702		0.244459	0.0857898
	0.309167	0.444029	0.172218		0.30322	0.00415057
	0.153775	0.308873	0.135343		0.196743	0.0560363
	0.154344	0.285928	0.182609		0.213769	0.000493827
	0.158097	0.36093	0.175817		0.198413	0.0530345
	0.109901	0.270056	0.198983		0.227544	0.0680361
	0.12257	0.485079	0.17483		0.205022	0.013869
	0.199167	0.471525	0.128787		0.258625	0.110834
	0.135342	0.38755	0.201116		0.166295	0.0868551
	0.119519	0.248953	0.215129		0.200339	0.100302
	0.144163	0.340423	0.199065		0.231969	0.143933
	0.160664	0.293333	0.195616		0.187751	0.0294664
	0.12577	0.455322	0.167414		0.200952	0.0178431
	0.138894	0.209538	0.290905		0.199436	0.0965835
	0.140508	0.353365	0.224822		0.501961	0.00233625
	0.138815	0.242201	0.206462		0.259438	0.087503
	0.152154	0.185123	0.281296		0.206495	0.0706291
	0.24419	0.062797	0.410331		0.226399	0.0436581
	0.230224	0.184551	0.187998		0.305304	0.114056
	0.135779	0.332809	0.236517		0.197471	0.0996403
	0.208927	0.057118	0.370425		0.189675	0.0125
	0.149921	0.213584	0.261835		0.226845	0.0730948
	0.137364	0.230801	0.202887		0.215061	0.0875537
	0.246262	0.065509	0.352428		0.196158	0.0291147
	0.126606	0.179065	0.236772		0.255537	0.0359994
	0.148763	0.04972	0.305596		0.249884	0.0390049
	0.14003	0.492638	0.170366		0.567535	0.00704322
	0.135131	0.413235	0.165114		0.2253	0.0674001
	0.24757	0.406905	0.232339		0.225175	0.12563
	0.128658	0.326621	0.216554		0.414408	0
	0.144407	0.382205	0.263325		0.21902	0.0232773
	0.125278	0.378908	0.211901		0.230485	0.0726337
	0.107553	0.355981	0.172456		0.191157	0.0946569
	0.316579	0.324625	0.199484		0.286546	0.137082
	0.198575	0.062611	0.327059		0.285403	0.161801
	0.151738	0.406462	0.229679		0.213261	0.118576
	0.37111	0.532578	0.146249		0.203039	0.00691177
	0.166165	0.342516	0.144955		0.261449	0.118022
	0.197941	0.065131	0.330478		0.192348	0.0947394
	0.222582	0.070914	0.366914		0.384837	0.00438411
	0.235052	0.323094	0.20259		0.251755	0.161995
	0.176904	0.050956	0.328978		0.208576	0.0949874
	0.094893	0.214264	0.229821		0.217429	0.10193
	0.219333	0.085111	0.366075		0.231094	0.0231075
	0.224048	0.553719	0.227062		0.222741	0.0600699
	0.146419	0.392917	0.245418		0.276908	0.101536
	0.170873	0.05529	0.374379		0.205824	0.0781416
	0.19421	0.29761	0.284252		0.190784	0.116046
	0.249965	0.327336	0.139377		0.233977	0.0852635
	0.134111	0.327688	0.195436		0.200899	0.0404956
	0.453714	0.230263	0.176035		0.194205	0.0484719
	0.204919	0.067855	0.358098		0.233042	0.0347511
	0.096367	0.255955	0.160991		0.196487	0.0645425
	0.228447	0.04482	0.327673		0.210203	0.00416999
	0.268148	0.49573	0.125621		0.195651	0.0509416
	0.332444	0.055115	0.369416		0.205412	0.140237
	0.214659	0.29895	0.161951		0.242034	0.0046753
	0.206387	0.439286	0.157661		0.199122	0.121851
	0.102103	0.277463	0.190338		0.262448	0.0971182
	0.185299	0.07136	0.312681		0.485689	0.0234618
	0.288046	0.490283	0.138562		0.246641	0.121592
	0.324749	0.300526	0.180416		0.228188	0.0621379
	0.11019	0.308293	0.162102		0.19273	0.0319454
	0.138711	0.313912	0.185322		0.194363	0.0959314
	0.291678	0.274622	0.269369		0.204036	0.0627451
	0.250094	0.380725	0.172793		0.206882	0.0836378
	0.226591	0.407236	0.223226		0.205675	0.10749
	0.260642	0.309857	0.182709		0.23857	0.0265575
	0.174842	0.313817	0.180048		0.216891	0.0027451
	0.112941	0.283036	0.168501		0.193687	0.105069
	0.133373	0.263537	0.171757		0.187443	0.0567873
	0.175523	0.313596	0.159104		0.196678	0.134902
	0.19312	0.248676	0.134503		0.20587	0.0954165
	0.115792	0.236011	0.164664		0.189068	0.0444737
	0.141892	0.311994	0.234525		0.194757	0.0691342
	0.148073	0.24503	0.134111		0.207227	0.075014
	0.125609	0.413696	0.161022		0.208908	0.119293
	0.136748	0.215069	0.239568		0.207318	0.126016
	0.297821	0.424774	0.220822		0.234833	0.123068
	0.102756	0.230797	0.139586		0.268043	0.110013
	0.272517	0.320861	0.194246		0.208766	0.111111
	0.354575	0.204715	0.193604		0.21877	0.0186096
	0.168437	0.445713	0.267154		0.342814	0.0162034
	0.312348	0.304412	0.214029		0.248525	0.148286
	0.122575	0.40701	0.175117		0.1944	0.0428169
	0.114	0.225294	0.168902		0.223452	0.0488449
	0.095819	0.192128	0.147693		0.240889	0.069281
	0.240554	0.248631	0.257034		0.18676	0.084372
	0.123238	0.282697	0.161765		0.262297	0.169328
	0.225393	0.366868	0.170447		0.206825	0.0300613
	0.122314	0.232947	0.191046		0.252589	0.172662
	0.206953	0.263931	0.118043		0.232711	0.0279123
	0.133043	0.194311	0.206826		0.205582	0.0693887
	0.264349	0.397237	0.170885		0.210119	0.0485671
	0.297542	0.051344	0.336182		0.212819	0.0564622
	0.138064	0.254826	0.20734		0.420384	0.010304
	0.233504	0.050196	0.323411		0.218928	0.0340516
	0.128648	0.185593	0.20582		0.268145	0.110967
	0.333824	0.372549	0.250075		0.196816	0.0243845
	0.148907	0.327522	0.215066		0.442621	0.151393
	0.235979	0.441348	0.137902		0.252322	0.100475
	0.135306	0.258035	0.112821		0.194563	0.0568182
	0.17677	0.077175	0.30777		0.206524	0.110672
	0.17166	0.363837	0.123347		0.379608	0
	0.238444	0.424614	0.242532		0.201228	0.0962438
	0.118201	0.198082	0.198721		0.203816	0.100689
	0.167771	0.364255	0.123732		0.202223	0.116758
	0.118221	0.300574	0.174032		0.316593	0.0482452
	0.172773	0.084588	0.319983		0.208576	0.0501616
	0.113685	0.313079	0.181201		0.233641	0.0465179
	0.119318	0.143348	0.282433		0.201748	0.0262698
	0.111728	0.268664	0.134713		0.210105	0.0958191
	0.16511	0.400663	0.13267		0.206872	0.122108
	0.227011	0.355562	0.140776		0.201656	0.0798685
	0.157087	0.388818	0.15191		0.216816	0.093032
	0.205361	0.046897	0.371432		0.212351	0.0748332
	0.36135	0.350867	0.212971		0.202355	0.0306487
	0.180392	0.370091	0.152005		0.273651	0.0995705
	0.38784	0.35437	0.214166		0.214547	0.0385913
	0.450825	0.567538	0.200871		0.206682	0.108235
	0.143755	0.35069	0.175999		0.19031	0.0518696
	0.387646	0.482798	0.208336		0.234915	0.136496
	0.115585	0.32646	0.150354		0.214491	0.0340985
	0.121301	0.302726	0.211172		0.215806	0.098637
	0.27164	0.431086	0.146724		0.226774	0.104848
	0.096114	0.337932	0.136007		0.208742	0.0938317
	0.094484	0.216126	0.146307		0.204918	0.0608373
	0.258774	0.336934	0.253102		0.197721	0.102363
	0.118568	0.392532	0.140222		0.236567	0.155659
	0.161119	0.400622	0.142372		0.194953	0.0404123
	0.172628	0.060155	0.310708		0.201076	0.112337
	0.261667	0.35313	0.329614		0.27544	0.0939155
	0.09902	0.339566	0.152381		0.188294	0.0617131
	0.114233	0.383391	0.131349		0.217913	0.0734583
	0.261101	0.292389	0.166941		0.185387	0.0998599
	0.108051	0.275317	0.24143		0.206046	0.0857353
	0.287639	0.500639	0.167903		0.212325	0.113057
	0.21284	0.366855	0.129644		0.193755	0.158799
	0.1922	0.423246	0.193529		0.557606	0.052558
	0.172508	0.513932	0.195872		0.212311	0.0946141
	0.225908	0.553093	0.166831		0.204466	0.0929194
	0.216364	0.412938	0.180301		0.21228	0.054215
	0.245003	0.04964	0.371107		0.204714	0.089904
	0.12681	0.365329	0.171523		0.204058	0.0970503
	0.298389	0.350893	0.164256		0.237423	0.124908
	0.11393	0.492395	0.185674		0.189988	0.0928258
	0.215098	0.294926	0.330703		0.223663	0.129323
	0.174398	0.350678	0.172421		0.215528	0.0666271
	0.363167	0.461733	0.177651		0.261113	0.0442427
	0.23707	0.119355	0.3759		0.274136	0.159851
	0.172813	0.344571	0.176372		0.19902	0.095028
	0.147572	0.224295	0.243361		0.175096	0.0605215
	0.25041	0.059294	0.40831		0.206961	0.0379902
	0.25466	0.067782	0.422381		0.312118	0.0693517
	0.267484	0.390114	0.167525		0.190945	0.105633
	0.110539	0.193791	0.265319		0.204222	0.113704
	0.116294	0.263795	0.156725		0.200519	0.142528
	0.105376	0.204638	0.138098		0.254214	0.103337
	0.142917	0.321745	0.200198		0.207222	0.048413
	0.265018	0.072324	0.395045		0.224837	0.190386
	0.282177	0.052038	0.333904		0.204693	0.106333
	0.10897	0.417508	0.168195		0.2375	0.0987255
	0.134267	0.42775	0.253968		0.197896	0.0781444
	0.171891	0.300219	0.166825		0.187251	0.0142588
	0.219738	0.259973	0.175961		0.199814	0.104769
	0.208586	0.054731	0.31886		0.186648	0.116415
	0.099058	0.189934	0.148186		0.22029	0.0528133
	0.133758	0.326152	0.240014		0.218385	0.108202
	0.134293	0.279457	0.207578		0.196916	0.021521
	0.313032	0.595412	0.144511		0.220591	0.00170877
	0.113188	0.399051	0.194972		0.190031	0.0704465
	0.104853	0.225294	0.188088		0.228245	0.172499
	0.14124	0.302699	0.158086		0.220112	0.00745327
	0.139805	0.24843	0.200768		0.198039	0.0377801
	0.0989	0.286801	0.147059		0.191554	0.118753
	0.211842	0.056899	0.388087		0.178073	0.0538789
	0.111339	0.191434	0.136945		0.412353	0.146069
	0.388208	0.368462	0.202679		0.188301	0.0995684
	0.143072	0.232418	0.136013		0.259744	0.0886755
	0.414491	0.54282	0.149804		0.237916	0.161596
	0.107552	0.354261	0.160124		0.203635	0.109304
	0.11134	0.287909	0.186699		0.196391	0.158908
	0.197539	0.295425	0.141663		0.241113	0.0344411
	0.142332	0.243512	0.136051		0.2225	0.123431
	0.289567	0.540178	0.178468		0.227599	0.11158
	0.277729	0.554697	0.187504		0.308232	0.0905538
	0.158396	0.25301	0.133707		0.21219	0.0984314
	0.139806	0.311222	0.147053		0.258748	0.0843891
	0.147612	0.450813	0.159209		0.219545	0.0342821
	0.290704	0.47403	0.142192		0.221595	0.0983529
	0.102854	0.221553	0.160848		0.198762	0.0831321
	0.14779	0.399064	0.158677		0.192502	0.064711
	0.357262	0.493852	0.20596		0.20193	0.0975072
	0.220615	0.360656	0.191235		0.208378	0.127406
	0.100969	0.291119	0.173737		0.190693	0.0712418
	0.242033	0.099915	0.401064		0.184415	0.00882353
	0.120468	0.37768	0.1978		0.230246	0.105774
	0.221232	0.370956	0.244669		0.423457	0.137795
	0.198678	0.312139	0.177675		0.181449	0.129457
	0.128831	0.411862	0.188429		0.185078	0.0468806
	0.0993	0.205089	0.199953		0.189277	0.123933
	0.206207	0.418643	0.194883		0.212107	0.0445067
	0.304107	0.267038	0.133704		0.183382	0.00171569
	0.204207	0.132185	0.378367		0.199101	0.143415
	0.133619	0.358717	0.146007		0.30951	0.254755
	0.127205	0.294392	0.189333		0.243225	0.206213
	0.300609	0.481373	0.167343		0.210059	0.0818736
	0.167444	0.287754	0.150388		0.352455	0.28739
	0.109412	0.321681	0.178179		0.184845	0.0698571
	0.226597	0.18762	0.33797		0.209131	0.0424216
	0.294539	0.506498	0.189005		0.216362	0.124814
	0.263745	0.085731	0.353394		0.241119	0.02203
	0.222721	0.472474	0.189493		0.356747	0.207889
	0.10538	0.238494	0.127749		0.212945	0.128583
	0.107589	0.194844	0.212346		0.235088	0.0750464
	0.144107	0.486295	0.194716		0.25423	0.0426891
	0.128893	0.434019	0.213871		0.200274	0.0298368
	0.23239	0.365153	0.169504		0.200254	0.0934405
	0.241949	0.053148	0.329889		0.209368	0.0812301
	0.273211	0.073963	0.370345		0.250609	0.0951909
	0.125857	0.446681	0.192279		0.218456	0.138482
	0.358888	0.517872	0.163356		0.214957	0.0372549
	0.200521	0.431449	0.143643		0.311281	0.132712
	0.121021	0.376379	0.137757		0.216308	0.216113
	0.112752	0.279826	0.234989		0.247108	0.162025
	0.153877	0.394385	0.13525		0.209258	0.0592278
	0.100581	0.326688	0.177887		0.310491	0.0140104
	0.187083	0.051529	0.371355		0.277918	0.0267507
	0.18066	0.387539	0.160062		0.285333	0.187526
	0.122748	0.361194	0.219044		0.227583	0.126596
	0.158566	0.554771	0.187405		0.190113	0.0989988
	0.103087	0.257931	0.167967		0.207898	0.101416
	0.205085	0.11443	0.341964		0.206096	0.102353
	0.211765	0.296744	0.166741		0.341034	0.258153
	0.104808	0.271692	0.1261		0.199287	0.0842963
	0.174661	0.256465	0.148882		0.22219	0.104421
	0.13661	0.271333	0.189178		0.203106	0.119027
	0.103413	0.183588	0.213072		0.228089	0.14089
	0.211798	0.661505	0.195542		0.207582	0.12219
	0.153945	0.369946	0.144987		0.210537	0.0993325
	0.106993	0.289176	0.172096		0.237011	0.0885557
	0.454902	0.643394	0.228817		0.224893	0.0942455
	0.079785	0.225303	0.171289		0.224324	0.097245
	0.125879	0.194701	0.169369		0.196612	0.0532081
	0.194723	0.158748	0.338809		0.220476	0.12428
	0.145731	0.313615	0.174778		0.22874	0.186301
	0.120454	0.343158	0.160991		0.225146	0.0398743
	0.178746	0.342194	0.112977		0.2332	0.112411
	0.127905	0.321278	0.155185		0.247261	0.0243643
	0.166262	0.122744	0.318242		0.214428	0.477415
	0.181636	0.351793	0.158369		0.203244	0.0273084
	0.113936	0.210964	0.17938		0.204096	0.0605781
	0.146817	0.388326	0.165913		0.206672	0.0366207
	0.109772	0.270523	0.170216		0.186257	0.113761
	0.083624	0.255893	0.15111		0.201042	0.137873
	0.188486	0.314637	0.139489		0.206642	0.107805
	0.268244	0.060544	0.350327		0.194645	0.0832725
	0.302451	0.318056	0.18558		0.204638	0.060822
	0.186298	0.044619	0.331964		0.226206	0.151561
	0.490491	0.528779	0.132237		0.208405	0.08734
	0.296629	0.237325	0.164254		0.285139	0.138829
	0.207541	0.053287	0.360889		0.213531	0.0662997
	0.10929	0.168908	0.187675		0.225839	0.140699
	0.151673	0.290609	0.295386		0.195027	0.0647261
	0.098763	0.214468	0.137293		0.252475	0.164073
	0.233301	0.281616	0.161478		0.217699	0.157244
	0.268213	0.046458	0.309877		0.26414	0.21058
	0.104614	0.363927	0.147261		0.202653	0.065321
	0.154823	0.221716	0.100283		0.18963	0.00742836
	0.197442	0.265303	0.172673		0.209953	0.114047
	0.132193	0.291382	0.159872		0.203829	0.0271088
	0.139461	0.203113	0.173627		0.209257	0.0621588
	0.288632	0.054777	0.352345		0.18226	0.102428
	0.150917	0.08801	0.294826		0.197048	0
	0.133042	0.05977	0.294441		0.191781	0.0558152
	0.156165	0.130043	0.307369		0.22588	0.136689
	0.192817	0.306047	0.144025		0.21852	0.145559
	0.292462	0.520999	0.196582		0.187478	0.0187965
	0.186532	0.232176	0.160077		0.222345	0.113358
	0.250288	0.047961	0.328237		0.203898	0.108336
	0.211153	0.319511	0.142456		0.209901	0.0482107
	0.26467	0.323985	0.155343		0.212187	0.0672549
	0.153695	0.383236	0.192803		0.197487	0.172798
	0.119648	0.347968	0.196584		0.247568	0.0260181
	0.206729	0.083377	0.302194		0.318155	0.0011534
	0.234394	0.249935	0.293466		0.275267	0.0823275
	0.285305	0.413087	0.142939		0.269804	0.104584
	0.20732	0.457778	0.243355		0.210128	0.0791816
	0.202764	0.344839	0.179632		0.190062	0.0690438
	0.130788	0.239049	0.232874		0.348045	0.0272602
	0.126378	0.156033	0.264608		0.215211	0.0585094
	0.195983	0.167792	0.270439		0.23214	0.140354
	0.191833	0.259271	0.128516		0.203179	0.132145
	0.216382	0.118873	0.324031		0.257448	0.083026
	0.248395	0.066201	0.343881		0.219533	0.100093
	0.279613	0.424003	0.295117		0.22532	0.167607
	0.162612	0.366038	0.147078		0.212333	0.0945361
	0.159536	0.211609	0.301722		0.20692	0.0427895
	0.162526	0.267466	0.168253		0.206205	0.0802184
	0.158492	0.303027	0.167783		0.181914	0.0396543
	0.173497	0.275842	0.315394		0.24365	0.14051
	0.103732	0.263188	0.150348		0.203711	0.0541056
	0.250118	0.070613	0.333714		0.197976	0.0927683
	0.128368	0.290829	0.185041		0.252716	0.112946
	0.149718	0.137188	0.308018		0.199957	0.141896
	0.413117	0.55666	0.184381		0.248072	0.121921
	0.204059	0.121166	0.316868		0.19189	0.116429
	0.183667	0.200442	0.340292		0.211479	0.0439164
	0.17048	0.403513	0.140719		0.186605	0.05331
	0.188354	0.08825	0.293862		0.244839	0.196453
	0.218256	0.257572	0.296682		0.290811	0.0745657
	0.11394	0.29902	0.207353		0.463785	0.0875738
	0.188202	0.227689	0.30043		0.251122	0.0097803
	0.225481	0.13685	0.30325		0.212521	0.172115
	0.109659	0.374038	0.154176		0.209637	0.128013
	0.185389	0.273881	0.129478		0.189376	0.0151872
	0.130512	0.213965	0.227403		0.210008	0.0779557
	0.168185	0.401166	0.240583		0.248095	0.00165266
	0.106571	0.291362	0.141044		0.212255	0.0532086
	0.120705	0.262889	0.223781		0.198383	0.12359
	0.216993	0.219869	0.280261		0.185151	0.083066
	0.115852	0.310371	0.163572		0.205936	0.150616
	0.125605	0.360985	0.188436		0.213326	0.132305
	0.128209	0.17598	0.19902		0.194099	0
	0.276821	0.32871	0.190134		0.198555	0.119208
	0.124183	0.183582	0.145386		0.206109	0.0448297
	0.124334	0.246039	0.148725		0.21004	0.0856995
	0.184281	0.082637	0.369751		0.225249	0.115624
	0.15024	0.23756	0.256906		0.361744	0.00383813
	0.313003	0.387203	0.13581		0.256595	0.0368984
	0.176015	0.300678	0.258656		0.200518	0.0734403
	0.129704	0.392245	0.172227		0.205019	0.134897
	0.154248	0.19679	0.268032		0.204941	0.128275
	0.15429	0.29162	0.22343		0.281659	0.059638
	0.229066	0.072953	0.342362		0.202572	0.122328
	0.269392	0.414246	0.290307		0.255882	0.00374002
	0.24209	0.090117	0.350727		0.208709	0.0114943
	0.122353	0.389368	0.182571		0.192529	0.0750519
	0.230289	0.083871	0.30967		0.19994	0.067705
	0.227899	0.396265	0.171092		0.191104	0.108909
	0.123354	0.153898	0.239407		0.211693	0.000719554
	0.194139	0.456281	0.179746		0.201881	0.072973
	0.285819	0.462259	0.175559		0.181414	0.0547196
	0.140264	0.316826	0.14788		0.190218	0.0362372
	0.250925	0.448246	0.127893		0.228235	0.119493
	0.124969	0.281863	0.150766		0.197633	0.0140611
	0.311481	0.432129	0.146893		0.207092	0.0640801
	0.277661	0.453817	0.176296		0.257633	0.0165868
	0.097047	0.212521	0.143681		0.193746	0.119675
	0.300663	0.377915	0.187587		0.203443	0.126064
	0.259962	0.045758	0.265446		0.222563	0.102768
	0.273369	0.333713	0.258663		0.189394	0.0121658
	0.197374	0.36327	0.176261		0.19327	0.0814981
	0.244335	0.114022	0.26794		0.20038	0.0248893
	0.27949	0.474109	0.16233		0.184507	0.0916747
	0.246449	0.12902	0.439651		0.216891	0.128412
	0.181641	0.063358	0.384674		0.217782	0.10764
	0.213077	0.059468	0.370805		0.197704	0.0337905
	0.153472	0.327206	0.150163		0.175599	0.015409
	0.237469	0.056953	0.392262		0.265169	0.171624
	0.101492	0.220226	0.129156		0.190049	0.147392
	0.128184	0.232086	0.214062		0.213664	0.102694
	0.195876	0.067235	0.26506		0.187694	0.0578383
	0.202214	0.094191	0.240722		0.419075	0.0784314
	0.120546	0.1371	0.225327		0.195872	0.129721
	0.133162	0.251388	0.132798		0.250447	0.143651
	0.132138	0.44424	0.164216		0.175544	0.0667974
	0.198554	0.476792	0.169849		0.195281	0.0983484
	0.167706	0.292365	0.185175		0.213746	0.0765717
	0.236128	0.288348	0.149087		0.206839	0.0431839
	0.173139	0.453097	0.1806		0.238532	0.161081
	0.166544	0.051978	0.230405		0.214586	0.0499761
	0.10658	0.240901	0.13313		0.210032	0.137985
	0.231417	0.043648	0.241963		0.215953	0.00415001
	0.121334	0.193337	0.245549		0.315614	0
	0.148824	0.34298	0.18302		0.19366	0.153271
	0.25103	0.270688	0.219359		0.239575	0.137543
	0.204465	0.37252	0.158179		0.52493	0.0998923
	0.10849	0.212885	0.214199		0.200835	0.121714
	0.115898	0.344038	0.158824		0.210621	0.133578
	0.147071	0.324813	0.207178		0.212854	0.0524121
	0.223742	0.495	0.17165		0.184356	0.0157284
	0.131784	0.44396	0.154902		0.274046	0
	0.1325	0.409509	0.138901		0.455961	0.0737083
	0.303546	0.383938	0.159065		0.186407	0.133167
	0.22622	0.447545	0.144755		0.202087	0.055248
	0.142195	0.270211	0.179695		0.212114	0.0893924
	0.102251	0.198312	0.196368		0.206272	0.0906978
	0.195413	0.263485	0.138402		0.250694	0.162459
	0.144934	0.291019	0.148389		0.226865	0.0816768
	0.161153	0.100457	0.227274		0.23644	0.117515
	0.258117	0.388059	0.164282		0.499455	0.140414
	0.091586	0.266667	0.12984		0.219111	0.0341342
	0.218294	0.062415	0.246246		0.196438	0.0435621
	0.126751	0.321569	0.176097		0.189432	0.12097
	0.137294	0.390392	0.140588		0.188538	0.0979131
	0.117686	0.402384	0.182007		0.21712	0.136749
	0.230042	0.351004	0.128501		0.2369	0.143863
	0.182744	0.047187	0.249038		0.213382	0.0638726
	0.183886	0.066926	0.250719		0.487863	0.0264949
	0.244655	0.529222	0.174067		0.174715	0.123228
	0.084351	0.212727	0.121088		0.203387	0.0941567
	0.133525	0.391057	0.183166		0.228476	0.172408
	0.183966	0.220737	0.264027		0.19943	0.090107
	0.124227	0.208729	0.240686		0.219124	0.00217865
	0.147463	0.383348	0.187327		0.207296	0.0151391
	0.141959	0.08332	0.240255		0.184335	0.0059039
	0.275851	0.376777	0.204534		0.221849	0.0537815
	0.123567	0.207372	0.239749		0.209645	0.0813593
	0.1164	0.064734	0.245232		0.192257	0.125006
	0.216678	0.291386	0.165102		0.191557	0.0581117
	0.154524	0.135913	0.230847		0.248517	0.133429
	0.158385	0.35049	0.144221		0.224186	0.0834001
	0.165193	0.239445	0.155746		0.2012	0.13218
	0.434198	0.505623	0.150404		0.398546	0.0597926
	0.168696	0.254248	0.203715		0.230637	0.0787745
	0.135109	0.368147	0.198594		0.199723	0.0766321
	0.226449	0.053164	0.335627		0.241517	0.121682
	0.153624	0.253308	0.189298		0.193221	0.0462988
	0.141072	0.271796	0.212943		0.247348	0.127926
	0.170969	0.366314	0.213429		0.209844	0.071616
	0.233209	0.052654	0.343593		0.200446	0.0675579
	0.218036	0.049016	0.343788		0.203527	0.0369116
	0.236376	0.20716	0.255443		0.209759	0.0938503
	0.379459	0.415686	0.212549		0.304731	0.170759
	0.199384	0.141234	0.2434		0.251689	0.0499053
	0.237222	0.408419	0.120018		0.314951	0
	0.313229	0.415948	0.201856		0.26463	0.114333
	0.214419	0.239188	0.280207		0.21507	0.0782444
	0.204857	0.044987	0.246756		0.217574	0.0995885
	0.24191	0.220147	0.159976		0.228715	0.132361
	0.18672	0.145382	0.271552		0.3338	0.0337535
	0.20617	0.519341	0.186562		0.21546	0.0749774
	0.191866	0.205156	0.17831		0.25374	0.137158
	0.124984	0.279032	0.20759		0.203971	0.0638372
	0.245659	0.250067	0.236659		0.201937	0.0963383
	0.330349	0.484203	0.21063		0.256917	0.0184453
	0.246976	0.061626	0.304768		0.187324	0.0821069
	0.132853	0.27473	0.198039		0.20295	0.0352581
	0.156294	0.193151	0.168386		0.188359	0.103635
	0.27071	0.072879	0.319345		0.246263	0.0586246
	0.169977	0.110491	0.237263		0.21431	0.108678
	0.144334	0.489309	0.144479		0.253325	0.127067
	0.112496	0.197599	0.15458		0.25089	0.162903
	0.244818	0.478726	0.137255		0.236627	0.123569
	0.122834	0.145267	0.164369		0.201434	0.0711306
	0.447426	0.395881	0.159656		0.19001	0.06613
	0.116013	0.196779	0.213025		0.243376	0.0294629
	0.313221	0.076483	0.396561		0.191428	0.0822141
	0.158964	0.141379	0.216639		0.238416	0.144489
	0.169521	0.506677	0.172946		0.217916	0.0967581
	0.492157	0.500519	0.274164		0.211538	0.104789
	0.29704	0.370973	0.17697		0.253351	0.1741
	0.147917	0.290237	0.177737		0.194626	0.0401436
	0.127476	0.225566	0.173982		0.225836	0.16293
	0.201505	0.19324	0.240942		0.264559	0.0957843
	0.10244	0.17634	0.15037		0.227363	0.114563
	0.136496	0.167686	0.208756		0.493764	0.0214803
	0.116184	0.147346	0.158472		0.254515	0.0799322
	0.178361	0.227694	0.16885		0.22802	0.140831
	0.184351	0.059644	0.290954		0.204558	0.132127
	0.109254	0.403885	0.157156		0.271439	0.140392
	0.291135	0.454808	0.179688		0.234479	0.158204
	0.144685	0.4116	0.147121		0.177827	0.120642
	0.118954	0.214826	0.179223		0.301195	0.116295
	0.20281	0.075423	0.30912		0.21136	0.0877005
	0.119814	0.14155	0.160995		0.20607	0.12474
	0.204545	0.149643	0.250849		0.245246	0.108657
	0.123741	0.470761	0.126105		0.188618	0.0787661
	0.123759	0.254301	0.220491		0.249548	0.170367
	0.113554	0.078438	0.246306		0.390133	0.0058191
	0.107545	0.138807	0.170483		0.275188	0.106767
	0.166226	0.141577	0.289973		0.266729	0.000459171
	0.124381	0.161092	0.197659		0.266877	0.0451541
	0.118794	0.132371	0.189123		0.264776	0.132049
	0.102893	0.174132	0.2941		0.19484	0.0779435
	0.11634	0.214225	0.171895		0.241028	0.000811359
	0.19782	0.321349	0.269504		0.196563	0.137387
	0.195698	0.088352	0.27294		0.189146	0.0869875
	0.112025	0.171699	0.147224		0.228654	0.127897
	0.236093	0.347271	0.315349		0.245029	0.166321
	0.166295	0.056428	0.27666		0.289595	0.0976783
	0.167194	0.173747	0.306739		0.216561	0.0759835
	0.139086	0.30483	0.17402		0.268935	0.118545
	0.282896	0.106962	0.362267		0.205838	0.113536
	0.136021	0.105156	0.229504		0.238932	0.125632
	0.120913	0.351138	0.182738		0.474453	0.00593946
	0.397032	0.109565	0.458671		0.182998	0.104666
	0.276175	0.067732	0.346798		0.18582	0.0636544
	0.17413	0.261316	0.170968		0.205159	0.0359521
	0.182327	0.144964	0.275819		0.418653	0.00112788
	0.095999	0.064866	0.371209		0.223627	0.138039
	0.397997	0.091747	0.43018		0.428703	0.0211161
	0.154778	0.16233	0.257388		0.18412	0.0820625
	0.119564	0.209558	0.233791		0.230362	0.0970285
	0.228069	0.065577	0.312601		0.217102	0.0734847
	0.195499	0.405437	0.169608		0.206263	0.0778744
	0.112592	0.103337	0.259993		0.1916	0.147986
	0.4078	0.135321	0.454429		0.245262	0.193594
	0.105959	0.116137	0.244305		0.195373	0.0827479
	0.152644	0.079382	0.253333		0.219988	0.103322
	0.18387	0.272712	0.14281		0.507728	0.173039
	0.411449	0.075022	0.448102		0.246634	0.148203
	0.114493	0.158195	0.207534		0.200282	0.127812
	0.168655	0.451982	0.122153		0.199269	0.122167
	0.185417	0.150514	0.291827		0.217918	0.113327
	0.115244	0.086403	0.249169		0.252257	0.124172
	0.165402	0.142813	0.268642		0.206406	0.122811
	0.13593	0.159378	0.222475		0.196058	0.0462786
	0.203989	0.212666	0.27469		0.241075	0.132657
	0.126029	0.314354	0.142104		0.192497	0.144305
	0.203295	0.236198	0.3741		0.190703	0.0562183
	0.134518	0.192183	0.150336		0.410555	0.351361
	0.143842	0.427375	0.139006		0.229462	0.0961538
	0.124045	0.272363	0.20194		0.218244	0.000682012
	0.174567	0.218896	0.3164		0.230156	0.125835
	0.1777	0.04021	0.24411		0.291734	0.00611303
	0.260155	0.31905	0.149883		0.199778	0.100259
	0.328528	0.072565	0.414101		0.223191	0.11258
	0.27669	0.240643	0.544081		0.19174	0.0543627
	0.167377	0.187517	0.29681		0.19424	0.0202819
	0.313948	0.275066	0.239911		0.216268	0
	0.100298	0.142494	0.161475		0.206749	0.0626117
	0.185527	0.181489	0.288851		0.201418	0.13033
	0.208938	0.358539	0.14338		0.220655	0.128803
	0.286379	0.386431	0.214246		0.187342	0.0936993
	0.229171	0.185747	0.706865		0.187351	0.108381
	0.203411	0.42117	0.194707		0.239657	0.0761765
	0.229178	0.075794	0.338264		0.190637	0.080098
	0.167937	0.266779	0.178973		0.251316	0.0217865
	0.189601	0.206292	0.53707		0.20727	0.0711386
	0.242132	0.213825	0.709916		0.217647	0.0641851
	0.403311	0.117727	0.622698		0.414161	0.00965868
	0.293412	0.215961	0.722429		0.202834	0.0686439
	0.090957	0.23506	0.141059		0.203637	0.121822
	0.17332	0.176165	0.36101		0.199529	0.100392
	0.099467	0.072815	0.33977		0.203725	0.102451
	0.290832	0.312974	0.225137		0.190149	0.0897292
	0.15235	0.339892	0.169162		0.527045	0.0398242
	0.279715	0.208619	0.749147		0.298297	0.00961786
	0.219042	0.207881	0.775656		0.327194	0
	0.296302	0.069032	0.379348		0.222497	0.000206398
	0.122413	0.054121	0.251788		0.180314	0.0376078
	0.201953	0.171075	0.329827		0.236315	0.0604058
	0.133155	0.158706	0.704128		0.449057	0.00409422
	0.115627	0.292335	0.195643		0.197782	0.0915966
	0.272058	0.055029	0.346226		0.20049	0.0535714
	0.203399	0.157533	0.298315		0.217023	0.117476
	0.107656	0.3276	0.138375		0.304155	0
	0.294165	0.495793	0.172264		0.215494	0.0604689
	0.271797	0.223233	0.729871		0.189367	0.0723469
	0.281251	0.064265	0.372319		0.236485	0.067312
	0.13775	0.430954	0.169541		0.192066	0.0568627
	0.151465	0.228992	0.204099		0.200607	0.07351
	0.326616	0.524501	0.152907		0.275341	0.0091157
	0.316317	0.071508	0.389144		0.195663	0.077003
	0.30533	0.084949	0.430001		0.189092	0.11866
	0.325716	0.112252	0.400785		0.235514	0.159027
	0.156115	0.064978	0.287868		0.254128	0.0543086
	0.104782	0.091967	0.424016		0.21951	0.0640686
	0.138183	0.11384	0.238396		0.287035	0.0340936
	0.224584	0.077884	0.337599		0.500153	0.028925
	0.232391	0.155344	0.601052		0.240167	0.0410372
	0.211864	0.26106	0.330111		0.197108	0.102793
	0.300327	0.318554	0.740201		0.208269	0.256574
	0.271664	0.434958	0.198543		0.191671	0.075308
	0.102921	0.074151	0.237998		0.288519	0.072379
	0.326265	0.078815	0.416332		0.203997	0.0759961
	0.206984	0.061654	0.345013		0.220711	0.127101
	0.151026	0.285892	0.297319		0.338963	0.00319981
	0.292414	0.092383	0.380707		0.264131	0.189913
	0.108163	0.090654	0.252934		0.44288	0.0516012
	0.247271	0.250451	0.974967		0.211713	0.0499219
	0.105673	0.107006	0.223701		0.225351	0.0334512
	0.122678	0.087138	0.251174		0.227751	0.0563181
	0.397683	0.077211	0.462832		0.208119	0.0934549
	0.241084	0.261641	0.233737		0.205072	0.00247678
	0.167362	0.221023	0.209605		0.205318	0.0327392
	0.175142	0.121408	0.332552		0.41258	0.241957
	0.20209	0.109779	0.284484		0.202941	0.112979
	0.171773	0.050403	0.322556		0.225845	0.138767
	0.124582	0.046865	0.278101		0.216028	0.0700638
	0.268839	0.18416	0.676064		0.210004	0.0601441
	0.161831	0.048038	0.283148		0.246275	0.0861438
	0.443396	0.486553	0.979714		0.239262	0.012465
	0.13626	0.093969	0.232294		0.239144	0.0268093
	0.251233	0.236303	0.708386		0.19665	0.0703704
	0.135195	0.090057	0.282945		0.210889	0.10691
	0.180221	0.111581	0.259473		0.307608	0.0118824
	0.269786	0.381814	0.162527		0.180103	0.0502426
	0.225243	0.138865	0.644649		0.211276	0.0967117
	0.145148	0.124563	0.845793		0.18304	0.0646221
	0.182096	0.328488	0.157253		0.216075	0.0730514
	0.187877	0.099344	0.399611		0.191703	0.105263
	0.122814	0.053206	0.273293		0.196572	0.0758246
	0.359405	0.360509	0.956729		0.19275	0.0624156
	0.131921	0.121632	0.258013		0.213667	0.112134
	0.252548	0.238812	0.752798		0.220119	0.126854
	0.15558	0.498479	0.151658		0.226037	0.101321
	0.128965	0.265296	0.134003		0.275806	0.10319
	0.203468	0.138038	0.320981		0.209269	0.092858
	0.321376	0.07451	0.438309		0.213059	0.0834902
	0.207566	0.146788	0.600378		0.196734	0.0925359
	0.367362	0.074926	0.454793		0.212173	0.0741333
	0.181941	0.064652	0.316559		0.217415	0.0784314
	0.249363	0.260482	0.362044		0.220882	0.122584
	0.100427	0.097907	0.237753		0.216686	0.0607767
	0.16484	0.390775	0.189973		0.186897	0.0539792
	0.291279	0.077164	0.429584		0.217585	0.0840301
	0.2007	0.307283	0.135317		0.214124	0.0489864
	0.203831	0.372955	0.153527		0.181481	0.0127723
	0.223434	0.509772	0.276275		0.208832	0.104602
	0.155732	0.054147	0.289522		0.226621	0.0903806
	0.199666	0.420733	0.177322		0.198923	0.110932
	0.142337	0.120003	0.884519		0.23519	0.0623472
	0.190835	0.211637	0.146547		0.216257	0.0578253
	0.090711	0.066947	0.446542		0.205725	0.0905882
	0.096289	0.276876	0.111781		0.195089	0.085908
	0.228232	0.366201	0.160336		0.245536	0.0819478
	0.235753	0.408506	0.334379		0.174648	0.0885218
	0.224778	0.394363	0.133648		0.22541	0.107603
	0.338087	0.07433	0.417193		0.523419	0.176955
	0.097669	0.084417	0.516022		0.30165	0.00159192
	0.147578	0.109956	0.286922		0.193982	0.111575
	0.2737	0.062968	0.412401		0.272351	0.170037
	0.18418	0.278326	0.292873		0.204793	0.0946468
	0.214378	0.143804	0.346641		0.195947	0.0820429
	0.164676	0.095751	0.338843		0.195951	0.0631287
	0.233361	0.366901	0.200131		0.485524	0.0924315
	0.271816	0.048026	0.287166		0.242191	0.0982083
	0.087402	0.244405	0.137795		0.294252	0.0548295
	0.172931	0.091925	0.327637		0.197742	0.0432901
	0.285062	0.056451	0.332132		0.367951	0.352076
	0.252969	0.356907	0.22867		0.180631	0.0900901
	0.106541	0.084914	0.425026		0.193546	0.074532
	0.142267	0.352222	0.164404		0.190435	0.044285
	0.130089	0.162287	0.260851		0.435791	0.356497
	0.123994	0.087301	0.369106		0.230529	0.0833457
	0.295269	0.51266	0.185081		0.255744	0.158065
	0.316721	0.125583	0.418617		0.24326	0.127298
	0.185346	0.264993	0.152368		0.235588	0.0633145
	0.287808	0.340711	0.141157		0.208736	0.0467087
	0.099515	0.252766	0.182605		0.174962	0.075993
	0.194392	0.073014	0.241		0.218852	0.0284432
	0.2868	0.05428	0.325738		0.217795	0
	0.19595	0.219422	0.273439		0.186696	0.0887044
	0.12194	0.090482	0.282332		0.204554	0.0611427
	0.118209	0.24916	0.197832		0.198065	0.0305848
	0.173813	0.114747	0.297438		0.231071	0.112907
	0.154542	0.100398	0.256278		0.192122	0.0916446
	0.098648	0.154	0.233401		0.191236	0.108713
	0.255236	0.418746	0.194577		0.304983	0.0416622
	0.283201	0.13298	0.411835		0.1897	0.0847626
	0.111432	0.396744	0.178333		0.239182	0.0828669
	0.239832	0.134412	0.38279		0.196388	0.0612659
	0.119808	0.124331	0.242894		0.183564	0.0272506
	0.106062	0.101262	0.275495		0.17923	0.0352941
	0.182139	0.220561	0.297007		0.217424	0.0751783
	0.196029	0.045698	0.298046		0.21117	0.0567689
	0.108947	0.105328	0.254498		0.20695	0.083906
	0.11306	0.350365	0.175196		0.365537	0.0195058
	0.147421	0.235244	0.227598		0.189071	0.0548698
	0.098801	0.169107	0.218987		0.1919	0.0489232
	0.152637	0.104826	0.289391		0.194993	0.0856793
	0.161539	0.088873	0.290227		0.235186	0.0432454
	0.201069	0.046639	0.279996		0.193331	0.0596728
	0.220593	0.148031	0.281165		0.227738	0.0938626
	0.102793	0.326645	0.157131		0.220958	0.0877069
	0.159293	0.239264	0.122796		0.206803	0.108844
	0.099513	0.298069	0.154239		0.226623	0.124009
	0.13307	0.049396	0.239581		0.17315	0.0484606
	0.248911	0.107924	0.293982		0.198944	0.0858522
	0.352618	0.122029	0.427924		0.199057	0.0357881
	0.237044	0.058266	0.274816		0.353236	0.00704196
	0.253353	0.478787	0.231884		0.254807	0.102386
	0.297984	0.170868	0.407848		0.278641	0.000595238
	0.1288	0.162037	0.23657		0.197395	0.0740232
	0.147919	0.380338	0.128302		0.19595	0.102829
	0.146876	0.510711	0.185067		0.192339	0.0313118
	0.27148	0.343642	0.115657		0.208941	0.0412026
	0.127496	0.527226	0.168358		0.213022	0.0271132
	0.191461	0.076714	0.261337		0.20534	0.0932416
	0.113028	0.416558	0.177603		0.228565	0.00261438
	0.167034	0.11016	0.285712		0.234193	0.0673382
	0.219755	0.23519	0.380981		0.188116	0.0867499
	0.132051	0.4372	0.156533		0.208145	0.077354
	0.179323	0.0993	0.293463		0.209502	0.0802036
	0.116941	0.448071	0.184455		0.218	0.0052549
	0.137404	0.336737	0.118671		0.218849	0.0629705
	0.269353	0.377181	0.123143		0.210795	0.0722626
	0.211293	0.209313	0.344942		0.280299	0.15775
	0.098118	0.344863	0.167137		0.226321	0.0917248
	0.361771	0.398964	0.120409		0.202484	0.00794057
	0.17486	0.193029	0.267021		0.246592	0.0819795
	0.099265	0.299074	0.108415		0.577273	0.108316
	0.136528	0.389911	0.204934		0.18926	0.0846702
	0.09225	0.415686	0.107983		0.184134	0.0691277
	0.133853	0.334958	0.20429		0.202454	0.03284
	0.142517	0.361976	0.155969		0.273828	0.169044
	0.168082	0.12034	0.255953		0.390921	0.242199
	0.086175	0.292628	0.124448		0.196894	0.0707027
	0.164273	0.336138	0.165686		0.21298	0.0698431
	0.446663	0.478431	0.128189		0.221285	0.0911935
	0.077264	0.205742	0.126004		0.233663	0.0506655
	0.193244	0.066557	0.27406		0.177023	0.0725577
	0.150072	0.375392	0.175655		0.21829	0.074994
	0.17659	0.094559	0.261982		0.211807	0.0810742
	0.091754	0.260355	0.131534		0.240822	0.0947712
	0.146405	0.515541	0.114815		0.204001	0.0681995
	0.125788	0.461306	0.182328		0.191209	0.0230554
	0.150839	0.405862	0.164948		0.219839	0.142074
	0.261332	0.38343	0.193181		0.235602	0.103704
	0.265782	0.231373	0.251521		0.19201	0.0894198
	0.393488	0.569347	0.137543		0.223744	0.0635999
	0.442894	0.216417	0.132846		0.206633	0.0619267
	0.298586	0.440918	0.127649		0.210893	0.0763689
	0.127254	0.192007	0.150783		0.185658	0.0645378
	0.103088	0.239757	0.12247		0.263255	0.139803
	0.268781	0.446578	0.123537		0.212729	0.0974383
	0.241283	0.491716	0.135218		0.193091	0.0448179
	0.104709	0.302331	0.114683		0.19002	0.0450688
	0.144727	0.347616	0.142167		0.236518	0.047707
	0.214147	0.427252	0.14825		0.193536	0.0898082
	0.238774	0.402571	0.131645		0.222731	0.105701
	0.112259	0.154562	0.232398		0.235784	0.0971201
	0.115126	0.195187	0.245531		0.216556	0.0344432
	0.254691	0.244613	0.348584		0.288667	0.212314
	0.141819	0.164481	0.107056		0.210817	0.0761474
	0.281531	0.437109	0.205977		0.204926	0.0820833
	0.232239	0.050854	0.324408		0.211616	0.0978407
	0.147657	0.137441	0.358745		0.199869	0.0163137
	0.186788	0.343335	0.141361		0.191605	0.0832367
	0.131727	0.141791	0.327157		0.393456	0.28588
	0.090258	0.28856	0.135927		0.186431	0.00714905
	0.15015	0.116893	0.371551		0.232026	0.0821992
	0.218169	0.045605	0.324232		0.193995	0.0866644
	0.133976	0.110302	0.338974		0.216856	0.0810802
	0.179549	0.437402	0.204934		0.203766	0.0996206
	0.118235	0.340196	0.144157		0.186572	0.0758408
	0.208157	0.439467	0.138635		0.2	0.0718743
	0.150838	0.11225	0.3003		0.215379	0.0853518
	0.192873	0.07595	0.279947		0.199283	0.0779053
	0.102975	0.22569	0.123676		0.263355	0.102884
	0.253887	0.470273	0.134279		0.179785	0.0313259
	0.190662	0.04677	0.423204		0.240408	0.00416004
	0.193126	0.049076	0.269957		0.279627	0.0201681
	0.201543	0.230351	0.158242		0.201949	0.0546627
	0.193676	0.374178	0.118503		0.219094	0.0696078
	0.331637	0.077018	0.385508		0.250306	0.119046
	0.260428	0.074813	0.335381		0.265091	0.018545
	0.265369	0.299896	0.163228		0.227562	0.100888
	0.404562	0.544688	0.189004		0.278242	0.000253004
	0.160697	0.043266	0.255318		0.384109	0.0619842
	0.241491	0.066623	0.324849		0.224854	0.101156
	0.155143	0.370657	0.178363		0.187004	0.0409181
	0.338461	0.063221	0.400679		0.212621	0.0792783
	0.115789	0.172005	0.155906		0.299686	0.00506536
	0.156662	0.266552	0.227264		0.21215	0.0297969
	0.206833	0.047563	0.382507		0.188078	0.056
	0.12463	0.209185	0.218266		0.218354	0.0807523
	0.111126	0.262833	0.182551		0.197827	0.05416
	0.253116	0.395244	0.141041		0.238438	0.0892157
	0.266095	0.055314	0.337173		0.187236	0.025644
	0.167853	0.108504	0.258284		0.210829	0.0759266
	0.139766	0.146329	0.231064		0.224155	0.079975
	0.11484	0.339216	0.161676		0.241122	0.119919
	0.277621	0.189791	0.223098		0.254566	0.107199
	0.162541	0.2137	0.208964		0.202098	0.0129302
	0.112989	0.164994	0.210124		0.211876	0.0999583
	0.158007	0.114224	0.2803		0.206088	0.0483832
	0.215711	0.051794	0.264429		0.213696	0.080041
	0.131114	0.213023	0.21613		0.203129	0.051329
	0.237478	0.050784	0.344864		0.203452	0.0729345
	0.15408	0.444318	0.195446		0.363394	0.254655
	0.108701	0.249265	0.208701		0.239566	0.0999841
	0.177886	0.146953	0.257772		0.34204	0.0012952
	0.10386	0.484211	0.159257		0.200775	0.0426813
	0.193271	0.052696	0.279107		0.193011	0.0504756
	0.119001	0.342431	0.164547		0.177238	0.0704804
	0.077543	0.046327	0.394179		0.183649	0.0274621
	0.0897	0.184224	0.164345		0.211705	0.0643616
	0.2206	0.044431	0.300766		0.210336	0.0313725
	0.201968	0.051851	0.265479		0.230765	0.0644779
	0.11824	0.406953	0.124469		0.200819	0.00305969
	0.129492	0.297758	0.163881		0.196824	0.0387295
	0.218972	0.095396	0.27985		0.206328	0.0366979
	0.160996	0.076953	0.255429		0.285543	0.0772298
	0.086169	0.235959	0.153992		0.197807	0.0509139
	0.169971	0.42411	0.143028		0.190281	0.0220375
	0.241656	0.369848	0.149564		0.192243	0.032526
	0.215019	0.387429	0.143485		0.25335	0.0857571
	0.13894	0.398768	0.129879		0.28263	0.158725
	0.115033	0.156609	0.213653		0.191244	0.0373225
	0.191764	0.052672	0.284149		0.499511	0.388776
	0.081833	0.222089	0.186234		0.198541	0.056641
	0.215809	0.362602	0.140421		0.204583	0.0556544
	0.115155	0.346732	0.160335		0.201467	0.0104219
	0.118497	0.229575	0.184379		0.179712	0.0254102
	0.147182	0.146804	0.253278		0.209309	0.0562092
	0.158228	0.048128	0.24932		0.216259	0.0479401
	0.117004	0.26522	0.151173		0.229037	0.0767292
	0.103351	0.258228	0.160735		0.188196	0.0749455
	0.258428	0.390934	0.137147		0.189033	0.04666
	0.237158	0.337255	0.137191		0.231822	0.0635944
	0.113545	0.439053	0.173543		0.259837	0.0442388
	0.231941	0.330467	0.156105		0.200349	0.0511953
	0.082275	0.241587	0.102404		0.282415	0.0159093
	0.078977	0.300074	0.14485		0.243174	0.0428105
	0.262443	0.417858	0.128386		0.174975	0
	0.126354	0.469492	0.181422		0.198007	0.0424677
	0.096697	0.330938	0.163706		0.202424	0.0570789
	0.148265	0.425302	0.117949		0.227718	0.0617585
	0.102973	0.244023	0.14417		0.215147	0.0303292
	0.10123	0.288043	0.127201		0.203711	0.0597739
	0.11714	0.408876	0.133391		0.228683	0.131578
	0.118934	0.081982	0.256355		0.201408	0.0760563
	0.106845	0.29369	0.118467		0.203725	0.0492265
	0.093608	0.368627	0.150588		0.210629	0.0732134
	0.162778	0.317614	0.113137		0.221358	0.0870523
	0.232838	0.06246	0.309937		0.216536	0.0271242
	0.543432	0.529551	0.164255		0.205358	0.084179
	0.136479	0.355051	0.143247		0.197434	0.064488
	0.101314	0.257875	0.131394		0.257878	0.0137394
	0.17713	0.580492	0.175848		0.269259	0.0471108
	0.150024	0.53638	0.133593		0.177843	0.030719
	0.135333	0.241241	0.131565		0.243323	0.0830406
	0.159426	0.116363	0.281948		0.19015	0.096672
	0.115048	0.388826	0.121025		0.217851	0.0851668
	0.101332	0.295309	0.120919		0.20045	0.058199
	0.105192	0.345757	0.165616		0.207395	0.0939028
	0.105357	0.32423	0.158123		0.203091	0.0507497
	0.103129	0.437756	0.154819		0.279403	0.00784314
	0.130095	0.302733	0.115865		0.212006	0.0594964
	0.250112	0.322811	0.222586		0.225906	0.0142937
	0.164839	0.066015	0.265261		0.33117	0.0567591
	0.140056	0.424895	0.166947		0.193419	0.0524228
	0.103683	0.379769	0.132674		0.253997	0.047637
	0.105591	0.06816	0.253986		0.198053	0.0145774
	0.150676	0.162212	0.276892		0.192805	0.0381319
	0.080145	0.201904	0.167714		0.208071	0.0331436
	0.083767	0.314339	0.120715		0.205801	0.0697712
	0.157298	0.20124	0.126127		0.204987	0.0457214
	0.104489	0.193705	0.14693		0.198248	0.0215288
	0.105289	0.319634	0.115428		0.190155	0.0593137
	0.464546	0.546028	0.159506		0.195754	0.083941
	0.08041	0.228458	0.138262		0.191958	0.0231853
	0.090499	0.317066	0.136117		0.199884	0.029862
	0.107539	0.396614	0.1583		0.234705	0.144146
	0.130807	0.457008	0.136755		0.190941	0.0613163
	0.11799	0.397716	0.19703		0.187479	0.0153555
	0.087329	0.18832	0.128906		0.192686	0.0480548
	0.086916	0.302602	0.163952		0.196988	0.0620301
	0.090686	0.330166	0.132768		0.345576	0.0946065
	0.098734	0.237949	0.137541		0.202453	0.0521151
	0.097043	0.239496	0.183069		0.20064	0.0802721
	0.111091	0.424295	0.161765		0.211642	0.0374272
	0.086461	0.258824	0.134987		0.20581	0.0724914
	0.111111	0.343766	0.19824		0.221108	0.133163
	0.157831	0.290672	0.238041		0.2168	0.095098
	0.243937	0.399725	0.201436		0.212308	0.0825083
	0.110725	0.426649	0.154813		0.208057	0.0787522
	0.143119	0.328366	0.135033		0.187867	0.0443774
	0.113998	0.216581	0.247229		0.247843	0.00285205
	0.124157	0.514275	0.148529		0.215064	0.0799208
	0.194872	0.046183	0.275406		0.165907	0.056002
	0.126708	0.2799	0.153371		0.210679	0.0448884
	0.163874	0.473149	0.227858		0.197572	0.125584
	0.1173	0.317434	0.154675		0.199431	0.0959737
	0.100078	0.246614	0.198641		0.206523	0.0386955
	0.122904	0.254151	0.161146		0.191798	0.047576
	0.152306	0.210331	0.241382		0.25385	0.0381577
	0.116812	0.288119	0.232015		0.183794	0.0497047
	0.102725	0.348103	0.142755		0.213659	0.0320573
	0.120794	0.347221	0.110478		0.187588	0.0400647
	0.214205	0.63789	0.169262		0.349606	0.0230163
	0.179872	0.324949	0.106749		0.20212	0.0462461
	0.123137	0.33231	0.158022		0.201634	0.0394444
	0.331677	0.829982	0.209843		0.204795	0.054104
	0.243573	0.684848	0.175586		0.275999	0.142348
	0.155163	0.297856	0.215869		0.259348	0.014482
	0.13956	0.0928	0.24633		0.230512	0.0952654
	0.146872	0.287752	0.15235		0.239957	0.0635994
	0.233292	0.649443	0.196667		0.210203	0.100722
	0.208549	0.384026	0.171451		0.248712	0.0927649
	0.135974	0.064045	0.245781		0.210714	0.0961485
	0.302967	0.651809	0.156552		0.229378	0.0943915
	0.151481	0.041159	0.25408		0.19357	0.0804129
	0.194354	0.160141	0.249218		0.199055	0.0505788
	0.216452	0.328878	0.161689		0.251917	0.0215166
	0.120938	0.203922	0.185644		0.220287	0.07681
	0.229239	0.57542	0.154024		0.225894	0.0205085
	0.224898	0.071506	0.293091		0.18508	0.112689
	0.198793	0.500835	0.197516		0.195775	0.0324775
	0.246745	0.039746	0.255349		0.188342	0.0118504
	0.254637	0.341585	0.123325		0.254767	0.125923
	0.24337	0.051009	0.280446		0.242179	0.119107
	0.244636	0.052904	0.301219		0.257255	0.0107274
	0.266061	0.621924	0.141843		0.267394	0
	0.347039	0.490592	0.179996		0.232524	0.00690772
	0.233361	0.420277	0.111625		0.235817	0.094267
	0.20867	0.169268	0.229772		0.205577	0.0336669
	0.147323	0.466667	0.132332		0.205086	0.0801044
	0.123593	0.377778	0.14611		0.210904	0.11076
	0.1405	0.198598	0.256059		0.211222	0.0757807
	0.287483	0.057584	0.330057		0.171851	0.0893435
	0.163757	0.186965	0.235231		0.252455	0.0913359
	0.26355	0.473564	0.144258		0.233879	0.091287
	0.138395	0.150624	0.258692		0.189356	0.0436975
	0.176788	0.449765	0.139575		0.242085	0.101483
	0.153467	0.046031	0.251723		0.204266	0.0750327
	0.188007	0.50708	0.139437		0.197996	0.0892048
	0.176352	0.606148	0.168155		0.480483	0.00314245
	0.14688	0.157874	0.305811		0.235307	0.0822678
	0.186015	0.40346	0.128345		0.165826	0.0773109
	0.131427	0.421317	0.134898		0.225941	0.0940003
	0.246894	0.047199	0.303187		0.227079	0.114165
	0.182103	0.374426	0.141761		0.219558	0.0426409
	0.286943	0.409091	0.149621		0.255181	0.076267
	0.243391	0.073534	0.34756		0.191362	0.0645388
	0.185117	0.061894	0.314221		0.207876	0.103137
	0.178723	0.040561	0.258005		0.215924	0.129491
	0.349613	0.515313	0.156385		0.246818	0.0837104
	0.208602	0.439975	0.153032		0.495748	0.0152016
	0.20819	0.079041	0.282086		0.218725	0.073454
	0.341059	0.521362	0.186289		0.198433	0.0443843
	0.150438	0.054215	0.266347		0.250506	0.137097
	0.21193	0.226529	0.275429		0.255886	0.0985155
	0.315457	0.112244	0.461016		0.223716	0.0246125
	0.205657	0.04972	0.280057		0.250642	0.129479
	0.188762	0.192548	0.30925		0.221134	0.100592
	0.250537	0.169584	0.393335		0.214756	0.0572468
	0.208814	0.351437	0.113802		0.235763	0.0908592
	0.191455	0.083736	0.265847		0.238146	0.10555
	0.153543	0.060109	0.259619		0.197304	0.0627227
	0.148978	0.327774	0.215217		0.319935	0.0454248
	0.198363	0.451879	0.26546		0.219349	0.0212104
	0.253883	0.058337	0.299804		0.174764	0.00784314
	0.121231	0.206114	0.216066		0.216091	0.117763
	0.179443	0.275377	0.181342		0.187478	0.114483
	0.189169	0.422019	0.254757		0.199822	0.0776292
	0.146644	0.167836	0.226282		0.200138	0.0899193
	0.148331	0.06921	0.293103		0.207544	0.125091
	0.182119	0.303058	0.273113		0.201666	0.076456
	0.117031	0.140042	0.231359		0.181904	0.0472548
	0.142764	0.255898	0.220853		0.547017	0.0251982
	0.210383	0.350999	0.308011		0.428831	0.0330913
	0.171653	0.179462	0.294844		0.253692	0.153232
	0.426923	0.07543	0.489727		0.280289	0.047678
	0.236855	0.104537	0.367447		0.222153	0.102295
	0.131857	0.339469	0.175779		0.201564	0.067324
	0.184837	0.288017	0.230123		0.239546	0.137727
	0.128721	0.119601	0.257794		0.276881	0.142864
	0.170235	0.230717	0.252328		0.195172	0.0714723
	0.18333	0.049277	0.281701		0.202837	0.1
	0.113215	0.155735	0.160972		0.195622	0.0866697
	0.122373	0.275314	0.192559		0.274733	0.0912633
	0.153849	0.311744	0.182828		0.182188	0.0140326
	0.157268	0.201215	0.253136		0.187564	0.0527263
	0.163593	0.237647	0.204775		0.235514	0.0224627
	0.126963	0.13612	0.228526		0.241043	0.0499777
	0.154087	0.047767	0.240226		0.19891	0.0703729
	0.210222	0.047478	0.323906		0.15451	0.0855133
	0.135265	0.508593	0.140744		0.21232	0.0726144
	0.160718	0.460603	0.172088		0.207594	0.0723362
	0.211	0.353611	0.167639		0.204271	0.0778975
	0.463443	0.079077	0.512267		0.465729	0.0226076
	0.329224	0.280204	0.237466		0.219828	0.1175
	0.150187	0.168453	0.262989		0.282432	0.169233
	0.150074	0.243432	0.158774		0.274715	0.0825927
	0.241809	0.097936	0.366067		0.21224	0.115247
	0.111485	0.263056	0.166169		0.339681	0.111771
	0.20819	0.06368	0.273192		0.307365	0.145098
	0.153916	0.042275	0.30162		0.21831	0.05553
	0.255665	0.060336	0.287146		0.196459	0.0266863
	0.148338	0.341432	0.203779		0.174837	0.0372549
	0.216591	0.212927	0.301089		0.255981	0.0810937
	0.281755	0.086124	0.320621		0.191176	0.00882353
	0.132636	0.302484	0.162353		0.199673	0.10197
	0.159708	0.545757	0.148534		0.224613	0.0990684
	0.23778	0.10835	0.289418		0.299489	0.00660735
	0.244529	0.059848	0.357212		0.239347	0.106934
	0.243299	0.063162	0.28485		0.20028	0.0281513
	0.110756	0.284142	0.180849		0.1791	0.0907272
	0.289804	0.43202	0.217954		0.196266	0.00582863
	0.247789	0.136704	0.284368		0.186291	0.000178253
	0.185998	0.073448	0.280489		0.198979	0.0571078
	0.155025	0.087526	0.248791		0.187038	0.0778913
	0.154248	0.281975	0.231024		0.368467	0.0260104
	0.173437	0.424974	0.1958		0.192987	0.152664
	0.131373	0.221008	0.202857		0.22605	0.0933974
	0.142839	0.076159	0.245086		0.167304	0.0831772
	0.16847	0.332272	0.163916		0.229244	0.0533956
	0.266814	0.512761	0.200441		0.227218	0.0892988
	0.251339	0.052057	0.339866		0.21603	0.111008
	0.297848	0.167093	0.318059		0.216762	0.0879257
	0.087942	0.346766	0.144512		0.254984	0.139747
	0.233707	0.050702	0.329699		0.223602	0.108678
	0.253456	0.063579	0.2954		0.20113	0.0905853
	0.245852	0.06607	0.353142		0.364663	0.212627
	0.118537	0.300403	0.159171		0.206155	0.106875
	0.120352	0.304095	0.174832		0.21186	0.101557
	0.264191	0.417899	0.148275		0.495328	0.0188816
	0.130705	0.329584	0.114717		0.427583	0.384798
	0.131254	0.377888	0.154453		0.21665	0.163832
	0.107647	0.197206	0.167353		0.245071	0.125978
	0.245224	0.178388	0.278982		0.202758	0.0675716
	0.114216	0.196003	0.163763		0.223529	0.133068
	0.155927	0.311913	0.148024		0.293308	0.144946
	0.097889	0.362533	0.156663		0.188526	0.0873138
	0.135229	0.175769	0.199117		0.226133	0.0686275
	0.155721	0.394709	0.149444		0.287458	0.0863557
	0.273503	0.298881	0.398678		0.209699	0.100105
	0.093347	0.460714	0.129167		0.213158	0.0778528
	0.131271	0.179503	0.175177		0.507843	0.469399
	0.113682	0.340737	0.174583		0.228371	0.149721
	0.268751	0.064516	0.387732		0.203314	0.0554839
	0.163	0.084294	0.233892		0.245815	0.14572
	0.107919	0.243462	0.149843		0.216834	0.125681
	0.108357	0.219655	0.194444		0.21087	0.152184
	0.290145	0.054445	0.361934		0.197737	0.0107286
	0.091121	0.244635	0.151179		0.200767	0.129241
	0.117555	0.26192	0.226832		0.299024	0.0461481
	0.248926	0.136116	0.357954		0.254271	0.104891
	0.242932	0.272112	0.174998		0.25909	0.0807914
	0.13165	0.290071	0.194914		0.213767	0.0992491
	0.109769	0.258234	0.216137		0.2257	0.113235
	0.215519	0.308976	0.187145		0.290244	0.0152233
	0.22482	0.191174	0.343768		0.196045	0.0768784
	0.250498	0.088709	0.25779		0.198525	0.0824694
	0.156702	0.211948	0.211111		0.242361	0.10642
	0.115146	0.316088	0.15413		0.215831	0.109057
	0.127023	0.148729	0.230162		0.188439	0.106494
	0.10805	0.291984	0.171003		0.180807	0.0983622
	0.211515	0.090399	0.359001		0.214605	0.132218
	0.147596	0.182026	0.222035		0.449711	0.0405984
	0.098299	0.244587	0.160967		0.21145	0.0269958
	0.137897	0.265404	0.205472		0.229809	0.0112613
	0.124897	0.070482	0.250332		0.23165	0.130362
	0.161078	0.086109	0.238658		0.346527	0.295214
	0.157204	0.157028	0.308554		0.245795	0.122314
	0.166305	0.358281	0.143469		0.223008	0.129412
	0.293207	0.433158	0.158508		0.259522	0.0936328
	0.142471	0.277694	0.198408		0.281771	0.0559115
	0.120054	0.085801	0.251728		0.294712	0.292771
	0.111419	0.209919	0.206294		0.211665	0.0771795
	0.25963	0.307756	0.193725		0.211808	0.110632
	0.117415	0.1539	0.17252		0.226367	0.128129
	0.088192	0.199172	0.148845		0.304788	0.0170588
	0.160891	0.059194	0.262011		0.182729	0.0559319
	0.110972	0.136038	0.22537		0.197574	0.0902226
	0.250695	0.429002	0.13107		0.198306	0.0166588
	0.141176	0.28966	0.211513		0.181607	0.0939094
	0.228216	0.273203	0.223196		0.220042	0.0489413
	0.090799	0.217775	0.136976		0.193013	0.0617697
	0.120213	0.203859	0.224176		0.178945	0.0904295
	0.127226	0.296036	0.188417		0.189942	0.111972
	0.10992	0.243021	0.21955		0.195841	0.015716
	0.107144	0.293216	0.198332		0.252138	0.0621022
	0.1181	0.490234	0.178167		0.437562	0.0485582
	0.154166	0.080689	0.278744		0.214587	0.124736
	0.102535	0.225984	0.189319		0.224301	0.0665345
	0.201592	0.063978	0.326747		0.202429	0.107989
	0.162338	0.06581	0.311313		0.2	0.0989172
	0.082979	0.196496	0.140676		0.24006	0.0485728
	0.139141	0.348374	0.170166		0.191076	0.123454
	0.136625	0.248318	0.195134		0.216708	0.0543805
	0.128133	0.128653	0.250525		0.228149	0.079649
	0.109317	0.175698	0.1617		0.202249	0.0156188
	0.133167	0.244433	0.199202		0.182814	0.13188
	0.147454	0.189564	0.173956		0.181465	0.08909
	0.150005	0.068756	0.285605		0.196249	0.0956863
	0.117243	0.353864	0.128201		0.210322	0.0713545
	0.08871	0.199917	0.124582		0.414731	0.214456
	0.101137	0.316482	0.132594		0.375412	0.0997303
	0.083811	0.201978	0.135207		0.222738	0.102826
	0.103945	0.310358	0.173379		0.204638	0.130946
	0.155792	0.113816	0.243916		0.242002	0.122619
	0.222888	0.067724	0.349698		0.246078	0.11732
	0.201278	0.049856	0.278655		0.212832	0.00960208
	0.206707	0.048263	0.281365		0.199649	0.0588673
	0.132823	0.198492	0.226337		0.214414	0.0947536
	0.213225	0.049687	0.349747		0.200177	0.0800212
	0.156737	0.18446	0.303201		0.281667	0.261029
	0.091694	0.19555	0.141529		0.53656	0.0881112
	0.144986	0.096927	0.293266		0.20668	0.133865
	0.214936	0.282475	0.176704		0.189065	0.0594268
	0.146734	0.116975	0.238209		0.192843	0.116275
	0.122198	0.384265	0.181699		0.252126	0.136202
	0.106535	0.221628	0.158055		0.25831	0.147526
	0.126735	0.262758	0.226642		0.235868	0.0296987
	0.236441	0.120966	0.355953		0.464072	0.325048
	0.184601	0.353044	0.184273		0.210097	0.0364669
	0.159097	0.296852	0.231044		0.207665	0.091533
	0.090365	0.193801	0.158339		0.194771	0.0229128
	0.171738	0.069605	0.317997		0.219511	0.064513
	0.185424	0.30182	0.180364		0.218897	0.0680616
	0.097298	0.158606	0.14854		0.289884	0.074367
	0.097907	0.28611	0.164673		0.222752	0.144017
	0.124973	0.108755	0.245321		0.220058	0.141562
	0.266953	0.163868	0.36939		0.215492	0.130024
	0.122114	0.377084	0.146701		0.190219	0.140365
	0.128914	0.286606	0.163418		0.185609	0.099815
	0.118908	0.348319	0.182038		0.194244	0.168406
	0.239912	0.291908	0.171275		0.199577	0.0774064
	0.100575	0.280702	0.139437		0.200507	0.00978189
	0.096301	0.222772	0.200668		0.227629	0
	0.243448	0.352194	0.145907		0.201025	0.0975045
	0.116176	0.280348	0.172594		0.211728	0.122312
	0.125416	0.372213	0.199029		0.194825	0.0765992
	0.153602	0.42815	0.217922		0.193642	0.0768704
	0.172813	0.574661	0.202187		0.280767	0.199567
	0.157362	0.358847	0.218703		0.239619	0.0673919
	0.135965	0.371707	0.229662		0.191462	0.104195
	0.098782	0.323589	0.155853		0.234279	0.146851
	0.137473	0.427015	0.138282		0.220664	0.0218226
	0.100774	0.296456	0.121209		0.215448	0.0352411
	0.214183	0.316275	0.144739		0.196863	0.202196
	0.149799	0.476555	0.21407		0.236547	0.0769759
	0.112712	0.27777	0.19881		0.242852	0.194973
	0.124055	0.372199	0.149825		0.174642	0.074177
	0.251854	0.405882	0.163289		0.227736	0.115718
	0.181416	0.518545	0.215049		0.221799	0.0963812
	0.108936	0.251397	0.202603		0.276655	0.174057
	0.094597	0.323007	0.143399		0.193964	0.0821998
	0.145539	0.495371	0.2		0.211675	0.0543996
	0.115961	0.264062	0.180113		0.456693	0.0869538
	0.326395	0.345902	0.21233		0.209896	0.126301
	0.126626	0.409686	0.131769		0.199259	0.102222
	0.142157	0.411538	0.185294		0.188813	0.158656
	0.221481	0.125112	0.319819		0.213801	0.112896
	0.137194	0.268864	0.197879		0.380637	0.0183333
	0.116236	0.163558	0.224486		0.230902	0.157239
	0.073135	0.25381	0.118577		0.172513	0.0721982
	0.095247	0.220677	0.169004		0.220781	0.124686
	0.138784	0.315985	0.173048		0.419358	0.00629638
	0.103295	0.227104	0.146379		0.191488	0.133957
	0.212028	0.109088	0.308068		0.21704	0.0675537
	0.203371	0.375803	0.177171		0.186888	0.0655603
	0.114583	0.290349	0.189706		0.209467	0.0351211
	0.161207	0.396159	0.176833		0.276227	0.154032
	0.229841	0.37225	0.163996		0.225831	0.0455873
	0.260254	0.33543	0.148822		0.21251	0.00241557
	0.168489	0.400138	0.132226		0.213216	0.0912549
	0.111147	0.420252	0.170508		0.197586	0.0955171
	0.099278	0.296594	0.130939		0.185607	0.0669587
	0.106667	0.302965	0.144376		0.185721	0.0314025
	0.197193	0.299295	0.182		0.418733	0.0694846
	0.079657	0.208039	0.155		0.299766	0.255981
	0.128347	0.30944	0.15063		0.218706	0.115148
	0.075418	0.222477	0.12176		0.196147	0.0800759
	0.166719	0.078182	0.292307		0.232173	0.0932633
	0.163399	0.408221	0.159118		0.24507	0.138216
	0.178959	0.265071	0.183529		0.244863	0.107137
	0.143398	0.317855	0.163699		0.202585	0.0895722
	0.16239	0.394657	0.117989		0.197818	0.188235
	0.090893	0.335294	0.133024		0.208108	0.135889
	0.163255	0.04993	0.263189		0.184036	0.0859146
	0.098578	0.245832	0.149614		0.183454	0.0664334
	0.11788	0.228478	0.177078		0.200966	0.159228
	0.088598	0.188429	0.156088		0.197018	0.0762447
	0.145074	0.418	0.181707		0.243854	0.160445
	0.139843	0.251739	0.202641		0.203346	0.0485699
	0.082524	0.262038	0.218836		0.195466	0.130264
	0.092353	0.256353	0.142549		0.218598	0.0893939
	0.102059	0.273137	0.14902		0.225718	0.0298096
	0.111723	0.311473	0.14685		0.206085	0.0830291
	0.104049	0.148748	0.235413		0.221038	0.17504
	0.210423	0.389499	0.147214		0.22925	0.252032
	0.161979	0.099603	0.258193		0.236145	0.0822112
	0.23124	0.273646	0.182885		0.198166	0.137118
	0.092489	0.209744	0.128959		0.190731	0.0433369
	0.095198	0.363986	0.120528		0.186878	0.0716063
	0.110876	0.319945	0.141391		0.246133	0.113072
	0.270056	0.307125	0.181038		0.270855	0.215382
	0.148334	0.420658	0.129583		0.302006	0.288889
	0.175203	0.049548	0.273173		0.185269	0.051277
	0.117876	0.194477	0.199379		0.206905	0.0859104
	0.197604	0.055858	0.268918		0.359589	0.126542
	0.152016	0.353696	0.13326		0.212382	0.10575
	0.164931	0.240298	0.139689		0.198983	0.0417574
	0.158898	0.284462	0.140067		0.260534	0.0605131
	0.140083	0.360935	0.141139		0.212074	0.0320558
	0.121062	0.465855	0.187796		0.266456	0.13211
	0.153114	0.403383	0.133635		0.213307	0.152438
	0.114582	0.180392	0.19991		0.237919	0.223118
	0.142637	0.345908	0.145527		0.211946	0.0967925
	0.25014	0.398487	0.162885		0.226122	0.121602
	0.258001	0.475627	0.141682		0.201377	0.212307
	0.325183	0.3543	0.189568		0.186986	0.0970328
	0.107966	0.294526	0.18893		0.300135	0.000359228
	0.189565	0.364041	0.133865		0.234	0.140941
	0.089229	0.090228	0.247475		0.193706	0.128819
	0.093551	0.42549	0.156645		0.181373	0.0326087
	0.117938	0.319051	0.143694		0.195396	0.130605
	0.22911	0.448373	0.149278		0.198824	0.165539
	0.104139	0.377263	0.183997		0.242885	0.0812223
	0.08312	0.281245	0.165921		0.211059	0.0771503
	0.135745	0.393427	0.175355		0.193686	0.0659608
	0.101385	0.092969	0.272714		0.197179	0.268765
	0.134705	0.303621	0.150511		0.238568	0.0818493
	0.168419	0.373634	0.18544		0.195518	0.0621849
	0.093274	0.330129	0.140502		0.30719	0.0847565
	0.14589	0.259795	0.136679		0.216352	0.059725
	0.159741	0.433713	0.186053		0.187387	0.0280931
	0.152789	0.385256	0.168597		0.188457	0.0800443
	0.105905	0.286528	0.230288		0.222477	0.098103
	0.124518	0.29794	0.198056		0.211303	0.177701
	0.175513	0.360216	0.18605		0.223601	0.159777
	0.114251	0.300748	0.158844		0.274407	0
	0.2188	0.04801	0.303202		0.373768	0
	0.08338	0.320121	0.144585		0.199782	0.0571024
	0.160416	0.272298	0.177241		0.204665	0.171806
	0.178924	0.378292	0.174352		0.361984	0.0159631
	0.118645	0.300273	0.211289		0.242996	0.193433
	0.119155	0.448643	0.182994		0.20012	0.0485876
	0.181219	0.220568	0.223129		0.191797	0.108826
	0.243776	0.310267	0.155431		0.308908	0.000710205
	0.101117	0.301876	0.155007		0.194719	0.0634358
	0.151129	0.447011	0.183014		0.220882	0.113586
	0.193627	0.348475	0.176117		0.240415	0.151603
	0.101243	0.339575	0.188272		0.179235	0.0963416
	0.095292	0.261527	0.144345		0.198022	0.00445151
	0.20757	0.323119	0.165922		0.195379	0.0528421
	0.193402	0.522204	0.202322		0.195323	0.137221
	0.086499	0.264949	0.168627		0.265706	0.0145178
	0.142475	0.248757	0.149794		0.197263	0.211111
	0.20321	0.39657	0.188054		0.237775	0.13108
	0.116103	0.100979	0.240517		0.181379	0.12656
	0.182504	0.256917	0.230101		0.261073	0.192445
	0.189226	0.369554	0.173519		0.242599	0.153297
	0.15991	0.205943	0.184495		0.316916	0.00322366
	0.123447	0.227451	0.203777		0.190676	0.122929
	0.269663	0.478564	0.158008		0.208016	0.0203337
	0.168026	0.395126	0.221888		0.193277	0.0152984
	0.155822	0.293181	0.222766		0.204258	0.0723436
	0.152223	0.32521	0.235084		0.198078	0.0926835
	0.130513	0.128398	0.264598		0.562448	0.0324817
	0.272494	0.3831	0.187422		0.192773	0.0670775
	0.31392	0.373364	0.245447		0.214354	0.000758417
	0.103012	0.274595	0.129042		0.265521	0.0541529
	0.2159	0.049756	0.315644		0.194494	0.00273322
	0.145154	0.22246	0.225025		0.188151	0.121877
	0.133974	0.160005	0.234013		0.230748	0.13823
	0.167658	0.228187	0.250071		0.203183	0.0530104
	0.162989	0.339566	0.232799		0.182113	0.111805
	0.192565	0.072256	0.287106		0.237594	0.107504
	0.135052	0.277062	0.191781		0.257197	0.0860058
	0.173084	0.087099	0.254844		0.205035	0.0751392
	0.127993	0.0851	0.246173		0.184651	0.0398904
	0.258047	0.508057	0.163192		0.212797	0.159648
	0.136951	0.321129	0.158857		0.197856	0.0100131
	0.173174	0.332813	0.193059		0.189797	0.12451
	0.178264	0.101799	0.271657		0.227153	0.183328
	0.161668	0.075786	0.255193		0.234128	0.098371
	0.095942	0.261901	0.207435		0.417615	0.136232
	0.320056	0.079835	0.363184		0.357935	0.0964533
	0.28854	0.472763	0.212833		0.197016	0.107478
	0.230198	0.320251	0.250139		0.205904	0.112976
	0.129023	0.3331	0.158532		0.195691	0.0368192
	0.317492	0.206527	0.223478		0.186833	0.0818538
	0.123254	0.199028	0.172808		0.226768	0.000423074
	0.25819	0.212042	0.180273		0.330442	0.00411906
	0.108691	0.155594	0.235644		0.231102	0.125847
	0.213966	0.218079	0.291618		0.223759	0.134352
	0.168524	0.046558	0.26423		0.369967	0.0228599
	0.131761	0.099185	0.241314		0.225579	0.0850364
	0.152388	0.267904	0.18434		0.422413	0.135535
	0.129779	0.34368	0.197409		0.209707	0.0818601
	0.258123	0.166589	0.338527		0.216624	0.086104
	0.193585	0.108701	0.268143		0.190493	0.0499703
	0.279807	0.079516	0.340177		0.216574	0.0238478
	0.233263	0.066293	0.267381		0.224273	0.15111
	0.373357	0.099412	0.41889		0.233873	0.105346
	0.152754	0.120251	0.26636		0.205882	0.115298
	0.238393	0.401943	0.208543		0.236275	0.0814379
	0.281859	0.074415	0.345152		0.316716	0.252108
	0.187759	0.100979	0.292758		0.245053	0.0117647
	0.373255	0.140421	0.428109		0.265163	0.139052
	0.383205	0.134567	0.460721		0.323157	0.00972946
	0.1321	0.068818	0.240094		0.232966	0.147552
	0.097479	0.339542	0.162185		0.203227	0.108904
	0.208091	0.097801	0.325092		0.20956	0.0730744
	0.232894	0.065086	0.263852		0.214854	0.163676
	0.234144	0.047236	0.326192		0.194231	0.0815857
	0.140536	0.145778	0.241837		0.234125	0.00827313
	0.221373	0.481029	0.16848		0.265671	0.16543
	0.13694	0.066487	0.246368		0.202382	0.0786879
	0.114305	0.228201	0.212413		0.244154	0.0517066
	0.183309	0.043649	0.271171		0.21379	0.0901099
	0.319196	0.118727	0.42873		0.199149	0.137012
	0.2	0.327216	0.142092		0.211453	0.110246
	0.14932	0.080202	0.238823		0.304355	0.104727
	0.109387	0.216187	0.163121		0.206438	0.0675269
	0.130015	0.049642	0.260767		0.181727	0.0676262
	0.116396	0.250169	0.210886		0.217694	0.0955935
	0.207144	0.076735	0.333994		0.203894	0.0731935
	0.102656	0.303351	0.161181		0.193586	0.154737
	0.215813	0.378333	0.189307		0.263283	0.0144986
	0.09917	0.234482	0.199753		0.209038	0.11538
	0.132941	0.249055	0.231319		0.203518	0.108558
	0.091909	0.195964	0.221093		0.217284	0.120068
	0.395068	0.432262	0.20004		0.265571	0.111864
	0.127159	0.078482	0.23735		0.248991	0.191475
	0.137583	0.238796	0.238245		0.196817	0.0733268
	0.160267	0.050161	0.276172		0.287518	0.107556
	0.204308	0.08277	0.275971		0.216624	0.0955066
	0.310892	0.120969	0.398504		0.189337	0.0350794
	0.186697	0.187813	0.253676		0.194799	0.0992073
	0.333195	0.106423	0.397391		0.212273	0.116267
	0.142369	0.195765	0.225757		0.190157	0.0496085
	0.145995	0.066489	0.273797		0.21779	0.0787675
	0.163331	0.292044	0.212261		0.23516	0.161988
	0.124366	0.156575	0.234691		0.204174	0.125066
	0.095618	0.254118	0.172208		0.38402	0.330588
	0.228543	0.050998	0.26215		0.217892	0.0421569
	0.157471	0.11885	0.29265		0.327288	0.132966
	0.190062	0.196414	0.229395		0.185584	0.0420009
	0.28364	0.487951	0.204371		0.203666	0.111935
	0.106906	0.14427	0.21207		0.214732	0.0994171
	0.128697	0.139398	0.206335		0.203469	0.0404977
	0.151511	0.057246	0.252321		0.192586	0.0926164
	0.191824	0.397195	0.170957		0.203855	0.125975
	0.145533	0.057108	0.259709		0.431967	0.374054
	0.372694	0.447712	0.20748		0.205882	0.116122
	0.136539	0.07817	0.234248		0.497613	0.000738846
	0.204465	0.050893	0.328183		0.213129	0.116965
	0.201072	0.055013	0.265543		0.220968	0.0557973
	0.143719	0.042947	0.268313		0.25799	0.105913
	0.145764	0.372475	0.232297		0.247332	0.170816
	0.135787	0.067384	0.259254		0.19542	0.0124078
	0.121551	0.182738	0.206554		0.316098	0.0147121
	0.193075	0.047953	0.300413		0.264874	0.113445
	0.191805	0.087869	0.313577		0.194134	0.117845
	0.098039	0.130617	0.202733		0.187521	0.0906524
	0.215916	0.138791	0.325114		0.206967	0.067209
	0.1473	0.317857	0.193268		0.215791	0.0991947
	0.121098	0.221804	0.19498		0.23058	0.052524
	0.121335	0.176641	0.271929		0.156293	0.0207464
	0.179869	0.13772	0.29146		0.183107	0.0505656
	0.128712	0.31576	0.23287		0.217267	0.10719
	0.172691	0.125774	0.295405		0.202999	0.174164
	0.099267	0.201268	0.152149		0.205297	0.0825285
	0.194372	0.320461	0.17523		0.286489	0.00064261
	0.103624	0.330323	0.169776		0.204311	0.0864301
	0.151618	0.088997	0.264322		0.198217	0.0423529
	0.078719	0.213096	0.139162		0.203498	0.113125
	0.2321	0.054013	0.35627		0.217084	0.0562993
	0.29292	0.076891	0.308631		0.190301	0.0928366
	0.143326	0.050165	0.268178		0.193246	0.116703
	0.187759	0.053281	0.317726		0.221325	0.11759
	0.191824	0.050218	0.325265		0.203584	0.0773994
	0.171275	0.08807	0.333373		0.216688	0.0670261
[truncated: 15,172 more rows]

## Sheet: EDF7F
Extended Data Figure 7F		ERG Replicate 1	ERG Replicate 2	ERG Replicate 3	ERG Replicate 4	ERG Replicate 5		ERG Averages Per Height minus Minimum Value	ERG Standard Deviation Per Height minus Minimum Value		ERG Percent of Max of Average Values	ERG Percent of Max of Standard Deviation Values			EGFP Replicate 1	EGFP Replicate 2	EGFP Replicate 3	EGFP Replicate 4	EGFP Replicate 5		EGFP Averages Per Height minus Minimum Value	EGFP Standard Deviation Per Height minus Minimum Value		ERG Percent of Max of Average Values	ERG Percent of Max of Standard Deviation Values
Z-index of Averaged Slice (μm)	1	53.662	53.674	54.137	53.945	54.345		1.2486	0.124079		0.0269094	0.0026741			65.539	67.024	73.755	73.44	71.239		70.1994	1.49702		0.0184943	0.00242429
	2	54.332	54.149	54.558	54.187	54.799		1.701	0.153374		0.0366593	0.00330545			69.195	69.333	77.406	76.468	74.152		73.3108	1.55189		0.0235329	0.00251314
	3	55.421	54.485	54.846	54.595	55.23		2.2114	0.242581		0.0476593	0.00522802			71.148	71.297	80.574	80.435	76.465		75.9838	1.85974		0.0278615	0.00301167
	4	56.761	54.932	55.307	55.262	56.049		2.9582	0.379374		0.063754	0.00817612			74.531	73.874	83.921	84.186	80.865		79.4754	1.99707		0.0335159	0.00323406
	5	59.316	55.756	56.036	56.091	57.551		4.246	0.686227		0.0915082	0.0147893			81.066	78.448	90.426	89.07	88.409		85.4838	2.14348		0.0432459	0.00347116
	6	65.202	56.806	57.552	57.148	59.194		6.4764	1.47904		0.139577	0.0318756			94.008	83.25	100.629	97.449	97.156		94.4984	2.68418		0.0578442	0.00434677
	7	71.245	58.018	59.089	58.844	62.058		9.1468	2.27135		0.197128	0.0489513			106.263	88.736	110.969	109.421	110.531		105.184	3.75079		0.0751485	0.00607404
	8	75.679	60.088	61.441	60.785	67.734		12.4414	2.73981		0.268132	0.0590474			117.172	98.162	126.79	121.397	136.945		120.093	5.72727		0.0992925	0.00927478
	9	79.253	65.256	66.474	63.668	78.517		17.9296	3.12508		0.386412	0.0673505			130.638	120.521	159.702	137.217	185.966		146.809	10.4768		0.142556	0.0169661
	10	80.036	74.048	75.248	70.119	91.288		25.4438	3.31869		0.548355	0.0715232			153.718	156.077	216.099	176.089	250.746		190.546	16.7695		0.213384	0.0271566
	11	77.261	83.368	85.568	85.896	100.43		33.8006	3.39582		0.728458	0.0731854			182.724	196.321	293.729	266.462	321.803		252.208	24.2669		0.31324	0.0392979
	12	74.502	92.625	96.638	101.388	109.547		42.236	5.16475		0.910255	0.111309			213.119	247.477	389.188	385.061	442.894		335.548	39.7981		0.448201	0.0644493
	13	71.068	97.272	106.756	109.734	110.691		46.4002	6.54305		1	0.141013			259.13	306.005	557.166	495.965	580.546		439.762	59.0869		0.616967	0.0956856
	14	67.937	94.938	107.34	112.905	102.254		44.3708	6.94431		0.956263	0.149661			296.408	352.861	759.381	647.251	667.518		544.684	82.4961		0.786877	0.133595
	15	66.328	90.381	101.998	105.554	91.098		38.3678	6.04361		0.826889	0.13025			308.325	393.919	885.461	756.831	724.271		613.761	99.6241		0.898741	0.161332
	16	65.144	84.87	92.789	97.956	78.594		31.1666	5.03162		0.671691	0.10844			324.094	439.254	969.382	814.712	745.532		658.595	107.428		0.971345	0.17397
	17	64.189	77.844	82.291	89.225	70.311		24.068	3.84018		0.518705	0.0827622			323.412	487.958	999.376	856.607	714.095		676.29	109.237		1	0.1769
	18	62.824	73.217	74.593	78.213	66.703		18.406	2.39872		0.396679	0.0516964			315.058	506.29	944.861	876.453	669.247		662.382	104.051		0.977478	0.168501
	19	61.985	70.328	70.21	70.515	64.255		14.7546	1.5292		0.317986	0.0329568			313.971	503.14	873.371	818.27	615.219		624.794	91.8098		0.916608	0.148677
	20	61.722	67.294	66.491	66.358	61.735		12.016	1.02562		0.258964	0.0221038			318.937	483.924	794.979	726.319	536.28		572.088	76.5789		0.831255	0.124012
	21	61.675	64.581	62.91	63.963	59.844		9.8906	0.710866		0.213159	0.0153203			331.093	447.264	686.482	623.247	455.474		508.712	57.5775		0.728624	0.0932412
	22	61.273	62.894	60.458	62.159	58.503		8.3534	0.670616		0.180029	0.0144529			357.015	415.72	569.496	513.329	402.077		451.527	34.869		0.636019	0.056467
	23	61.387	61.665	59.005	60.882	57.593		7.4024	0.722815		0.159534	0.0155778			381.301	389.323	485.029	437.054	353.619		409.265	20.7736		0.567579	0.0336409
	24	60.991	60.698	57.978	60.215	56.837		6.6398	0.765809		0.143099	0.0165044			388.87	361.334	418.346	391.656	299.998		372.041	18.0188		0.507298	0.0291798
	25	60.599	59.845	56.822	59.504	56.22		5.894	0.821431		0.127025	0.0177032			389.746	324.481	340.795	359.201	253.425		333.53	20.3673		0.444933	0.032983
	26	59.487	59.208	55.993	58.817	55.817		5.1604	0.763523		0.111215	0.0164552			371.831	296.67	277.948	321.656	222.713		298.164	21.9841		0.387661	0.0356011
	27	58.646	58.719	55.664	58.244	55.441		4.6388	0.69598		0.0999737	0.0149995			344.297	275.491	238.915	289.487	198.081		269.254	21.9689		0.340845	0.0355765
	28	58.091	58.11	55.412	57.945	55.212		4.25	0.635506		0.0915944	0.0136962			321.894	255.505	211.524	269.877	169.912		245.742	23.1499		0.30277	0.0374892
	29	57.453	57.616	54.822	57.604	54.947		3.7844	0.620155		0.08156	0.0133654			296.697	233.358	182.371	254.253	146.65		222.666	23.6599		0.265399	0.038315
	30	56.726	57.104	54.437	57.341	54.723		3.3622	0.578221		0.0724609	0.0124616			267.606	218.396	159.187	239.884	133.703		203.755	22.3519		0.234775	0.0361968
	31	56.161	56.761	54.241	57.269	54.477		3.0778	0.559662		0.0663316	0.0120616			247.86	207.213	144.241	229.106	124.442		190.572	21.5067		0.213427	0.0348281
	32	55.706	56.591	54.174	57.001	54.288		2.848	0.526335		0.061379	0.0113434			232.537	194.964	132.612	222.829	116.265		179.841	21.096		0.196049	0.034163
	33	55.314	56.358	54.005	56.737	54.144		2.6076	0.502572		0.056198	0.0108312			213.906	180.295	121.004	217.276	111.054		168.707	20.1352		0.178018	0.032607
	34	54.792	56.034	53.718	56.449	54.163		2.3272	0.472392		0.050155	0.0101808			191.457	169.029	111.649	210.985	107.992		158.222	18.652		0.161039	0.0302051
	35	54.483	55.909	53.699	56.477	54.061		2.2218	0.473589		0.0478834	0.0102066			175.569	160.55	105.936	203.995	105.326		150.275	17.4557		0.148169	0.0282679
	36	54.355	55.743	53.582	56.215	53.922		2.0594	0.454717		0.0443834	0.00979989			163.229	151.984	101.317	198.522	102.309		143.472	16.691		0.137153	0.0270295
	37	54.102	55.639	53.519	56.143	53.85		1.9466	0.452929		0.0419524	0.00976136			152.34	143.266	95.599	193.697	99.327		136.846	16.2755		0.126422	0.0263567
	38	53.986	55.498	53.535	56.014	53.827		1.868	0.427458		0.0402584	0.00921242			142.635	136.658	89.899	187.704	96.863		130.752	15.795		0.116553	0.0255785
	39	53.914	55.248	53.419	55.906	53.777		1.7488	0.412501		0.0376895	0.00889006			133.77	131.81	86.077	182.022	94.96		125.728	15.2178		0.108417	0.0246438
	40	53.784	55.077	53.351	55.734	53.793		1.6438	0.389039		0.0354266	0.00838443			127.812	126.568	82.7	178.018	92.841		121.588	14.9486		0.101713	0.0242079
	41	53.798	54.671	53.259	55.642	53.729		1.5158	0.365804		0.032668	0.00788367			121.278	119.991	79.331	174.548	91.269		117.283	14.7237		0.0947423	0.0238436
	42	53.909	54.403	53.135	55.571	53.653		1.4302	0.365404		0.0308231	0.00787506			113.381	115.032	76.654	170.079	90.33		113.095	14.2789		0.0879599	0.0231234
	43	53.981	54.442	53.09	55.381	53.659		1.4066	0.350078		0.0303145	0.00754475			108.316	110.903	74.881	165.457	89.333		109.778	13.7686		0.0825881	0.0222969
	44	53.926	54.215	53.045	55.274	53.539		1.2958	0.338892		0.0279266	0.00730367			104.194	106.649	73.486	161.865	88.166		106.872	13.4104		0.0778821	0.0217169
	45	53.924	54.06	53.057	55.315	53.469		1.261	0.342188		0.0271766	0.00737471			99.418	102.133	71.605	158.041	86.852		103.61	13.096		0.0725992	0.0212078
	46	53.77	53.942	53.002	55.271	53.515		1.196	0.336177		0.0257758	0.00724516			95.099	99.236	69.717	154.476	85.746		100.855	12.82		0.0681378	0.0207608
	47	53.587	53.881	53.074	55.014	53.42		1.0912	0.289109		0.0235171	0.00623077			91.815	96.887	68.242	150.983	84.755		98.5364	12.5		0.0643833	0.0202425
	48	53.441	53.851	52.973	54.952	53.374		1.26775	0.293373		0.0273221	0.00632267			89.439	94.336	67.122	148.364	83.649		96.582	12.2843		0.0612184	0.0198933
	49	53.144	53.65		54.903	53.326		1.119	9.67841		0.0241163	0.208585			86.367	91.189		145.356	82.691		101.401	11.4289		0.0690219	0.0185081
	50	53.007	53.515		54.868	53.189		1.008	9.65894		0.021724	0.208166			82.965	88.696		141.619	81.698		98.7445	11.1328		0.0647203	0.0180285
	51	52.846	53.509		54.783	53.316		0.97675	9.65314		0.0210506	0.208041			80.401	86.522		137.007	81.114		96.261	10.5737		0.0606986	0.0171231
	52	52.763	53.228		54.745	53.228		0.85425	9.6316		0.0184105	0.207577			78.733	84.291		133.112	80.088		94.056	10.1258		0.0571278	0.0163977
	53	52.754	53.222		54.712	53.342		0.87075	9.63437		0.0187661	0.207636			76.617	81.938		129.144	78.469		91.542	9.7463		0.0530566	0.0157832
	54	52.791	53.104		54.632	53.302		0.8205	9.62521		0.0176831	0.207439			74.715	80.303		124.787	77.49		89.3238	9.1991		0.0494643	0.0148971
	55	52.796	53.033		54.48	53.268		0.7575	9.61353		0.0163254	0.207187			73.42	78.862		120.803	76.637		87.4305	8.66007		0.0463984	0.0140242
	56	52.678	53.066		54.369	53.163		0.68225	9.59987		0.0147036	0.206893			72.346	77.388		117.748	75.432		85.7285	8.30639		0.0436422	0.0134514
	57	52.622	52.999		54.319	53.091		0.621	9.58896		0.0133836	0.206658			71.328	75.435		115.156	74.204		84.0307	8.0641		0.0408928	0.013059
	58	52.538	52.919		54.115	53.261		0.5715	9.57974		0.0123168	0.206459			70.246	74.23		111.883	73.409		82.442	7.63068		0.03832	0.0123572
	59	52.581	52.893		54.11	53.319		0.589	9.58285		0.0126939	0.206526			69.133	72.862		108.354	72.765		80.7785	7.15162		0.0356261	0.0115814
	60	52.565	52.792		54.036	53.334		0.545	9.57501		0.0117456	0.206357			68.334	71.601		105.578	71.803		79.329	6.80538		0.0332788	0.0110207
	61	52.423	52.771		53.937	53.313		0.47425	9.56236		0.0102209	0.206085			67.591	70.337		103.089	70.565		77.8955	6.52596		0.0309574	0.0105682
	62	52.362	52.819		53.788	53.179		0.40025	9.54872		0.00862604	0.205791			66.805	69.542		100.426	69.626		76.5998	6.17281		0.028859	0.00999629
	63	52.409	52.698		53.591	52.946		0.27425	9.52576		0.00591053	0.205296			66.05	68.751		97.81	68.778		75.3473	5.82099		0.0268307	0.00942655
	64	52.519	52.747		53.662	53.133		0.3785	9.54446		0.00815729	0.205699			65.624	68.12		95.814	68.01		74.392	5.54909		0.0252838	0.00898622
	65	52.475	52.771		53.496	53.175		0.3425	9.53786		0.00738143	0.205556			65	67.032		94.103	67.33		73.3662	5.3692		0.0236227	0.00869491
	66	52.587	52.827		53.483	53.222		0.393	9.54678		0.00846979	0.205749			64.374	66.226		91.912	66.848		72.34	5.06983		0.0219608	0.00821011
	67		52.683		53.392	53.145		0.345	11.6151		0.00743531	0.250324				65.568		89.61	66.264		73.814	4.99675		0.0243478	0.00809176
	68		52.801		53.356	53.046		0.339333	11.6137		0.00731319	0.250293				64.801		87.703	65.622		72.7087	4.74399		0.0225578	0.00768245
	69		52.782		53.182	52.973		0.250667	11.5942		0.00540228	0.249874				64.054		85.564	65.009		71.5423	4.43747		0.020669	0.00718606
	70		52.81		53.136	52.958		0.239667	11.5918		0.00516521	0.249821				63.387		83.418	64.438		70.4143	4.1166		0.0188423	0.00666644
	71		52.69		53.086	52.915		0.168667	11.5762		0.00363504	0.249487				62.822		81.311	63.965		69.366	3.7831		0.0171446	0.00612637
	72				53.102	52.923		0.2615	11.5976		0.00563575	0.249948						79.787	63.527		71.657	3.63585		0.0208547	0.00588791
	73				53.028	52.891		0.2085	11.586		0.00449352	0.249698						78.679	63.048		70.8635	3.4952		0.0195697	0.00566014
	74				53.05	52.874		0.211	11.5866		0.00454739	0.24971						76.958	62.708		69.833	3.1864		0.0179009	0.00516007
	75				52.994	52.951		0.2215	11.5889		0.00477369	0.24976						74.85	62.349		68.5995	2.79531		0.0159034	0.00452674
	76				53.003	52.863		0.182	11.5802		0.0039224	0.249573						73.386	62.045		67.7155	2.53592		0.0144718	0.00410669
	77				52.916	52.789		0.1015	11.5626		0.00218749	0.249193						72.135	61.636		66.8855	2.34765		0.0131277	0.00380179
	78					52.884		0.298	9.48705		0.00642239	0.204461							61.28		61.28	0		0.00405013	0
	79					52.831		0.245	9.47757		0.00528015	0.204257							61.049		61.049	0		0.00367605	0
	80					52.773		0.187	9.4672		0.00403016	0.204034							60.629		60.629	0		0.0029959	0
	81					52.809		0.223	9.47363		0.00480601	0.204172							60.332		60.332	0		0.00251494	0
	82					52.853		0.267	9.48151		0.00575429	0.204342							60.048		60.048	0		0.00205503	0
	83					52.78		0.194	9.46845		0.00418102	0.20406							59.821		59.821	0		0.00168742	0
	84					52.711		0.125	9.45611		0.00269395	0.203794							59.579		59.579	0		0.00129552	0
	85					52.586		0	9.43375		0	0.203313							59.19		59.19	0		0.000665576	0
	86					52.66		0.074	9.44698		0.00159482	0.203598							59.027		59.027	0		0.000401613	0
	87					52.805		0.219	9.47292		0.00471981	0.204157							58.779		58.779	0		0	0

## Sheet: EDF7H
Extended Data Figure 7H	D5 CD34 Area %	D12 CD34 mTeSR Area %	D12 CD34 IMDM Area %
% Total Coverslip Area Positive for Marker	1.79	1.8	9.91
	0.69	0.9	10.55
	1.02	1.35	16.74
			10.57
			25.72
