# Supplementary material for: Modelling post-implantation human development to yolk sac blood emergence
Source: Nature. 2023 Dec 13;626(7998):367–76. doi: 10.1038/s41586-023-06914-8 (PMC10849971; doi:10.1038/s41586-023-06914-8)
Supplement: Supplementary file 23 — Source Data Extended Data Fig. 9 [file 41586_2023_6914_MOESM23_ESM.xlsx]

## Sheet: EDF9D
Extended Data Figure 9D		Number of Colonies in Coverslip
Marker Expression Observed within Counted Colony	43mono+/33+/42b+	70	56
	43mono+/42b+/33-	62	27
	43mono+/33+/42b-	107	47
	42b+/33+/43mono-	3	2
	43mono+/33-/42b-	12	49
	42b+/33-/43mono-	10	19
	33+/43mono-/42b-	6	7
	43mono+/42b+/235ab-	36	27	9
	43mono+/235ab+/42b+	29	49	42
	43mono+/235ab+/42b-	39	70	5
	42b+/235ab+/43mono-	0	0	7
	235ab+/42b-/43mono-	5	0	6
	43mono+/235ab-/42b-	24	139	5
	42b+/235ab-/43mono-	9	1	8
