# Supplementary material for: Modelling post-implantation human development to yolk sac blood emergence
Source: Nature. 2023 Dec 13;626(7998):367–76. doi: 10.1038/s41586-023-06914-8 (PMC10849971; doi:10.1038/s41586-023-06914-8)
Supplement: Supplementary file 24 — Source Data Extended Data Fig. 10 [file 41586_2023_6914_MOESM24_ESM.xlsx]

## Sheet: EDF10C
Extended Data Figure 10C	Day 15	Day 21
Ratio of Hemoglobin ε expression (a.u.) to Hemoglobin γ expression (a.u.)	1.625	0.081146
	4.53379	0.206338
	4.39259	0.249186
	25.452	0.009434
	7.57616	0.064516
	7.57085	0.090308
	4.56818	0.068966
	7.64412	0.039474
	5.31913	0.158915
	1.65625	0.240437
	4.54392	0
	1.48702	0.128205
	1.72277	0.138996
	5.2416	0.095061
	2.3747	0.160873
	6.74201	0.108896
	4.28042	0.302326
	6.25847	0.066434
	2.14504	1.35556
	4.4028	0.26634
	2.82432	0.518519
	8.97015	0.239912
	3.23363	0.103448
	3.04758	0.175978
	1.99455	0.943368
	1.32218	0.264234
	5.4	0.121107
	2.91392	0.154624
	2.75633	0.193878
	7.52047	0.141549
	3.3873	4.40332
	4.39579	0.147059
	1.48214	0.108696
	4.54532	0.064857
	3.33333	0.143113
	2.80679	0.40625
	2.59059	0.055944
	3.13736	0.214826
	2.76348	0.373786
	3.67591	0.286713
	3.06904	0.287611
	2.28177	0.435897
	8.22222	0.125
	2.96985	0.018182
	3.0738	0.142857
	3.0799	0.095238
	3.35271	0.359375
	3.18929	0.166667
	2.41013	0.211765
	3.51316	0.184783
	2.59384	0.117284
	3.0828	0.101594
	3.11459	0.060606
	4.1	0.436094
	3.1607	0.140541
	3.10145	0.249664
	3.2776	0.175
	2.74286	0.157895
	2.96589	0.243902
	3.25389	0.11404
	1.89256	0.488889
	2.96463	0.424779
	2.87216	0.150685
	3.04563	0.111111
	2.71429	0.232558
	3.26059	0.428212
	2.69874	0.087248
	2.87943	0.25
	2.89392	0.204724
	2.93436	0.326531
	3.29344	0.264484
	3.14676	2
	37.8276	2.22727
	2.69569	0.169935
	3.35349	0.333333
	2.42046	1.83333
	2.63417	0.117988
	3.283	1.93995
	3.11965	0.287425
	3.03672	1.20666
	3.19524	2.81913
	2.81281	0.26898
	2.91359	0.278997
	3.33229	0.142857
	3.44571	0.689655
	2.58524	0.157534
	3.55547	2.38562
	3.4389	1.15854
	2.67338	1.47619
	3.41023	2.33333
	2.09237	0.185171
	2.77759	2.04545
	2.48113	1.63571
	3.06842	0.769231
	3.59515	0.559006
	3.45952	1.06754
	3.50855	1.63158
	2.46	0.2
	3.4244	0.43573
	4.63108	0.37963
	4.22727	1.71429
	2.92308	0.596026
	5.28571	0.373016
	3.32272	1.27273
	3.1947	0.485075
	3.57383	0.285714
	3.23029	2.5583
	3.43385	2.29074
	3.08688	0.53125
	4.19403	0.540816
	2.62235	0.963415
	3.32741	0.333333
	3.79487	0.164993
	3.19181	0.294976
	3.19635	1.97619
	6.58824	0.691824
	3.64944	2.63792
	3.53154	2.8187
	5.66972	0.282468
	3.06383	0.673184
	3.20735	0.101164
	4.89399	0.478261
	3.32481	0.380952
	3.77966	0.088742
	3.38473	0.566667
	3.2515	0.252747
	3.79032	0.338983
	3.25339	0.30814
	3.29151	0.296804
	4.44299	2.6848
	2.87755	1.44872
	1.66456	0.651163
	3.05386	1.21429
	3.20346	2.57333
	3.78642	0.221773
	4.83333	0.909091
	2.95043	2.19867
	3.16767	1.69717
	2.68966	0.25
	3.3381	1.91821
	3.46439	0.853659
	3.07796	0.876712
	3.23906	3.58461
	4.55135	1.95707
	3.68259	2.97725
	3.26948	2.05905
	3.45193	2.35636
	3.44671	0.612903
	2.99505	0.727891
	3.77577	0.630435
	3.92151	0.645161
	5.01284	1.05567
	3.27507	0.037037
	4.61744	0.337013
		0.305577
	3.19533	0.412698
	3.84538	1.08571
	3.17037	0.5625
	3.65988	0.710145
	2.90688	0.17296
	3.81424	0.293794
	4.71139	0.174385
	3.04942	1.18261
	3.20626	0.844371
	5.38187	0.819149
	3.62682	1.19205
	3.0599	2.97701
	3.40741	0.329545
	3.59677	0.316901
	3.61022	0.821229
	3.76502	0.225806
	3.48574	1.23435
	13.1856	0.227273
	3.07033	0.309091
	3.95573	1.23529
	3.74907	0.4
	3.09118	1.97019
		2.36054
	3.53219	0.62963
	4.04896	2.25532
	4.19178	0.666667
	4.10634	2.54839
	3.35239	0.351562
	3.56662	0.995421
	3.67536	0.397387
	2.41667	1.68244
	3.91948	2.27972
	3.00902	1.94786
	3.32305	2
	2.96823	1.95875
		2.73973
	4.51949	0.673108
	3.16479	1.38004
	2.76461	2.68721
	3.80853	2.16345
	4.05837	1.57718
	2.72994	1.55279
	3.28028	0.718166
	3.79867	1.59091
	2.78313	1.91886
	3.70642	1.09524
	3.51986	1.35385
	3.07482	1.78805
	2.36927	0.301532
	2.69008	2.82392
	3.91285	1.67647
	2.64748	1.19048
	3.35885	2.28778
	3.45782	1.2611
	3.00789	0.25
		1.60964
	3.02456	1.39899
	3.23275	1.54546
	3.50776	2.37037
	3.76859	0.753363
	4.08676	2.19535
	3.16905	2.22788
	3.12281	0.4
	2.03846	1.72211
	3.08333	1.54546
	3.16252	2.16418
	1.59459	0.658427
	3.95344	1.82653
	5.57451	1.15249
	3.57507	0.966667
	3.60126	1.80892
	3.45145	0.4375
	2.8121	2.26033
	4.56522	2.76361
	3.61053	2.76408
	4.10218	1.80769
	2.96481	1.82196
	4.6832	1.79925
	2.61004	0.977208
	3.28166	1.05882
	3.68382	1.35172
	3.82308	1.6
	3.39507	0.75
	4.09753	1.31579
	2.87252	1.41146
	3.03186	1.29703
	3.14184	1.36923
	2.86014	2.43762
	4.00434	1
	3.75468	1.74783
	2.42224	1.21429
	3.25	0.416667
	2.33273	1.56458
	32.3043	2.07407
	2.38772	1.87908
	2.1913	1.70454
	7.31923	1.70946
	5.20625	1.39216
	2.41121	1.31579
	3.57144	1.53333
		0.78836
	2.97501	1.60526
	3.33915	2.38462
	3.02571	2.375
	3.15569	1.34286
	3.39394	1.83519
	3.2678	2.56122
	3.96268	1.44828
	2.73833	1.14235
	2.96233	2.125
	3.33803	2.15378
	3.97372	1.34286
	4.18883	2.0563
	2.73333	2.17253
	2.67742	1.94262
	3.18182	2.16667
	4.04352	1.95489
	4.22828	1.875
	4.6	1.36986
	3.4965	2.74877
	3.86916	1.62069
	28.3592	1.83871
	3.47241	1.6
	4.11608	1.30769
	3.00431	2.53846
	5.35465	2.10904
		1.80952
	3.77976	1.42105
	3.54919	2.62707
	7.19711	1.92
	3.34066	1.4
	3.8068	1.11818
	2.9671	2.15182
	4.19891	1.39131
	3.94798	2.39865
	2.62234	1.19231
	3.79167	2.12766
	2.90461	2.96296
	4.65462	3.977
	3.12734	0.535714
	3.74125	2.20454
	6.07911	0.842105
	3.77524	0.52459
	2.81772	1.35604
	3.4904	0.666667
	4.42222	1.90625
	3.94355	2.36085
	3.97685	1.73333
	2.42553	2.96667
	3.813	3.77585
	4.80573	2.24
	2.99752	1.04799
	6.35286	3.92465
	4.50106	3.4877
	2.82059	0.809524
	2.5523	1.17857
	11.2808	1.15476
	3.42857	1.31035
	3.79235	1.33333
	5.62717	0.407508
	4.22283	4.50593
	3.40492	1.75324
	3.13769	1.54922
	1.90269	0.473684
	4.22285	1.37256
		0.666667
	2.88116	0.583333
	2.84783	0.892562
	4.25822	0.949153
	3.53414	1.45454
	2.46839	4.68057
	1.72475	1.18056
	3.74	3.13051
	4.74909	0.125
	11.3125	0.363636
	2.16136	1.28814
	2.48387	1.39623
	2.04478	0.864106
	3.05038	0.6
	1.79795	0.949495
	3.54235	2.76171
	2.98884	0.91453
	5.00934	1.20833
	5.55734	1
	4.6325	3.50452
	7.6	0.342857
	3.70198	1.40816
	3.97963	0.129032
	2.6337	1.96552
	3.69721	4.4936
	5.60996	2.79167
	2.40181	2.26364
	3.88854	2.47516
	3.74321	1.96748
	3.3088	1.35294
	3.35573	1.45946
	3.37803	2.19316
	3.6935	2.12698
	3.08534	0.133333
	4.5452	1.70441
	3.6528	0.292892
	3.81974	2.67771
	3.48461	2
	3.3169	1.27778
	4.39597	3.08645
	4.40723	1.91463
	3.12329	1.97798
	3.06455	2.23365
	2.81818	1.90625
	2.44407	1.5
	3.42816	1.984
	3.38417	1.93333
	8.12685	1.96552
	4.04098	2.21081
	4.46364	2.39474
	4.19698	2.27273
	4.10579	3.08331
	3.26934	2.0572
	3.75996	1.80645
	4.10974	1.93333
	2.84944	1.4375
	2.69679	1.98132
	2.23129	1.82629
	3.14873	2.4898
	3.16337	2.04878
	3.47312	1.30435
	5.00688	0.75
	3.91585	2.38889
	11.2244	2.69231
	5.02271	1.73333
	5.33578	2.64017
	4.88867	0.328125
	3.38259	1.70588
	5.11064	1.47692
		1.0303
	2.8562	2.07059
	4.15675	0.209302
	4.75321	0.226491
	3.89761	1.38889
	9.12302	3.32632
	4.43474	1.67568
	22.2105	2.39806
	4.33714	2.2069
	6.19719	0.580645
	4.37055	2.04268
	4.63539	2.1466
	3.70361	1.71739
	3.75241	2.67686
	3.28901	1.94118
	4.06984	0.75
	3.68012	0.24981
	3.03267	0.542636
	4.0348	2.51705
	3.4625	2.32169
	2.49918	2.22242
	4.19972	1.96875
	22.7468	3.15089
	3.67366	1.69048
	7.0519	1.93403
	3.64536	1.38889
	11.2911	1.84726
	7.46518	1.25
	3.65868	0.761905
	2.46272	2.28788
	38.4348	1.84053
	26.4468	1.36066
	3.62161	3.33066
	3.50971	3.91861
	12.6033	1.42105
	6.41563	1.70796
	3.65457	1.44444
	7.55617	0.53541
	9.91585	1.40625
	15.5	1.19048
	12.7743	1.73563
	8.54354	1.28947
	8.32207	1.83777
	5.50249	1.02041
	5.56631	1.66602
	5.94129	1.62904
	6.62444	1.38889
	4.63851	0.635457
	6.33953	2.2587
	4.03804	1.08381
	5.67222	1.6875
	5.502	1.125
	4.93757	2.01587
	20.0714	1.10656
	4.42028	0.004107
	12.3929	4.1094
	3.67206	1.78571
	5.09476	1.91429
	1.35652	1.97628
	6.25626	1.44128
	77.386	2.51623
	6.47424	1.27778
	8.08197	2.20192
	3.10127	2.37113
	5.57618	2.37342
	6.62503	1.41667
	19.1419	1.27468
	3.4374	0.768331
	19.8121	0.969432
	5.44423	3.22222
	5.9	1.47368
	77.5577	2.11765
	14.1936	2.93333
	4.25	2.50545
	18.7438	0.638844
	51.4286	1.98246
	38.1667	2.12069
	34.4177	1.69091
	9.03022	1.37879
	3.21089	0.937208
	18.4167	1.91724
	3.27138	1.42157
	24.1212	1.30556
	6.57917	1.76229
	4.40995	1.31575
	6.58545	0.710526
	4.42556	1.5
	4.41634	1.18925
	6.58777	0.864042
	26.3714	0.04829
	4.75423	3.00448
	26.5238	2.26169
	27.8287	2.07143
	22.3667	0.775527
	7.24944	5.0902
	5.15	2.25252
	2.98639	0.828929
	41.3793	1.5625
	6.39114	0.802251
	7.40703	4.58243
	3.28312	0.058065
	2.87418	1.50249
	19.5191	1.33766
	3.85634	2
	4.96711	1.65517
	7.66218	1.7572
	5.01607	1.06158
	4.36174	2.5
	7.42385	6.63291
	7.19662	0.390739
	10.2996	7.21849
	6.30014	3.65661
	32.1053	3.56531
	3.81203	3.40684
	8.91222	1.77741
	8.0969	1.39394
	6.74582	1.93548
	6.47343	1.97751
	5.38889	0.925734
		2.03448
	4.06638	1.07347
	4.25929	2.5447
	17	4.29918
	2.59056	0.363636
	9.92593	2.46667
		0.212245
	4.8854	4.2052
	5.68129	2.17571
	4.63076	5.77216
	3.79362	1.47755
	6.10536	0.233434
	10.9412	2.51471
	6.29354	3.89028
	13.1143	2.3013
	15.9623	1.73968
	38.3462	1.97947
	2.56636	0.933795
	10.7218	3.5
	4.05129	0.703336
	8.96025	0.80597
	4.4876	3.61287
	4.03933	2.18108
	4.26451	2.57916
	4.21703	4.11268
	9.275	2.64609
	4.6033	1.02998
	6.53087	4.2455
	7.72951	3.44755
	4.35289	3.86777
	5.44293	1.19496
	4.22209	0.543791
	6.39209	0.210186
	5.48752	0.496257
	3.98679	2.68093
	7.70536	2.50297
	4.11189	2.07536
	5.11152	1.76232
	2.81748	3.41206
	4.09906	2.44737
	4.32651	1.68157
	5.34332	0.143224
	3.79664	2.33282
	4.07647	3.34502
	3.6424	1.94661
	4.32788	3.3125
	1.68856	1.34501
	2.62092	0.906368
	5.62467	1.69053
	3.28452	3.54093
	5.24884	2.42234
	40.1313	2.1216
	41.6046	2.82317
	2.54382	3.52617
	4.83236	1.79989
	4.80254	2.35741
	2.95189	0.762483
	4.02238	2.67529
	4.96631	3.59836
	4.23664	4.08943
	2.50408	2.38803
	4.85335	1.55172
	4.05208	3.77419
	4.08865	4.66667
	4.74249	4.37079
	2.90818	0.20616
	4.57138	4.01608
	4.83621	2.625
	2.82161	0.777652
	31.9828	2.41379
	17.908	3.67742
	3.10758	2.67568
	3.8209	1.89474
	1.46341	2.16667
	1.46667	2.3125
	4.06289	4.28178
	3.24157	4.14538
	3.88845	3.5596
	3.89994	1.23931
	3.35	2.5653
	3.91909	2.52941
	3.50143	7.36027
	3.99532	3.35976
	4.1165	2.06667
	3.97108	4.89824
	4.18671	3.94802
	4.00887	3.325
	3.93312	2.52941
	4.82558	1.02752
	3.84372	2.66879
	3.36287	4.36449
	3.87788	2.1875
	1.44664	2.12362
	3.30113	2.30967
	3.02259	4.67308
	3.70543	2.71809
	2.60618	2.90697
	4.22966	4.07473
	3.21987	3.52647
	2.99125	3.6039
	3.75658	3.85714
	3.36934	0.691624
	4.22951	2.50659
	3.08403	4.84279
	3.3788	2.97006
	3.24603	2.67316
	3.30747	3.52238
	3.27091	2.34854
	3.61538	1.56061
	3.36404	0.224318
	3.2389	2.16322
	4.09466	5.21536
	1.41379	5.05341
	1.33668	2.81439
	3.50717	3.31143
	3.0201	3.6853
	2.57211	1.96313
	3.45408	4.80738
	3.20721	3.24834
	3.31357	2.2766
	3.33406	3.16541
	3.25267	3.10195
	3.02886	1.46646
	3.3994	1.31472
	3.53708	2.97001
	3.11061	3.21765
	3.20827	2.36334
	3.31293	0.393939
	3.48873	3.27878
	3.29916	0.24
	2.93933	0.271053
	3.02769	3.01643
	4.90323	0.484417
	3.25368	4.32276
	3.34272	4.46677
	3.02241	2.75227
	3.36399	4.62428
	3.48843	2.46896
	3.10735	0.29599
	3.02906	1.75334
	3.40395	3.93806
	3.27997	2.88079
	3.52778	0.354423
	1.96972	3.16353
	3.18214	3.42273
	3.33094	0.218182
	2.97566	3.53659
	3.2261	1.97655
	3.27652	0.979125
	3.08149	0
	2.98446	2.4086
	2.84667	1.02196
	4.12667	1.85863
	3.02822	1.47399
	2.96418	1.02455
	2.53921	1.81049
	3.59237	0.087448
	3.03857	0.789423
	3.91715	3.22536
	3.3885	2.08597
	2.55205	1.53766
	3.60274	1.16637
	3.56322	3.49889
	3.01933	1.95714
	3.26035	1.48696
	3.68421	1.58812
	3.37148	3.30769
	2.70971	1.91701
	3.21352	0.141631
	3.2529	2.03598
	2.7017	3.54545
	2.91997	3.26342
	3.39276	1.90667
	3.34309	1.10001
	3.39107	2.26087
	3.34168	1.7395
	2.46277	1.88235
	2.9965	1.65116
	3.13228	0.5
	3.17279	0.513341
	3.0971	3.42614
	3.07278	5.44362
	4.09691	0.058824
	2.59639	1.02931
	3.2356	3.38861
	2.40103	1.41881
	3.28919	2.03448
	3.41783	2.10108
	3.21672	1.35767
	3.40925	2.71642
	3.12077	1.9083
	3.88525	1.3512
	3.04102	1.60774
	3.36816	1.14754
	3.29789	2.44
	2.87115	1.29064
	3.75376	2.17143
	2.96659	1.17808
	3.40077	0.664233
	3.22029	1.2
	3.73145	1.68734
	3.21069	1.38636
	5.11236	1.30245
	3.45405	2.16606
	3.23275	2.61309
	2.71491	2.20681
	3.43883	0.681119
	11	1.78109
	3.11963	1.59756
	2.71949	2.33406
	3.79108	2.21534
	3.46938	1.34211
	4.44099	2.5129
	2.57951	4.87038
	4.13898	0.902459
	9.72727	0.270762
	2.12761	3.19195
	3.72699	0.703955
	3.60255	0.723077
	3.05608	1.16667
	3.73726	0.722512
	2.62723	0.302921
	3.22598	3.41201
	3.96951	1.69231
	3.35341	1.14286
	3.14281	2.92705
	3.54408	2.01669
	2.72127	1.69426
	2.41176	3.25836
	2.91284	3.32949
	3.95935	1.50743
	3.37362	3.33178
	3.72889	1.08794
	3.62751	1.84004
	2.51105	1.902
	2.89805	1.46986
	2.60991	0.712435
	3.78656	0.31089
	3.64762	1.30482
	4.20366	0.293524
	3.59722	2.69697
	8.41667	0.841583
	3.88679	0.148936
	3.72241	1.26506
	3.95183	1.0302
	3.63095	2.86225
	2.58957	0
	3.14602	0.484849
	1.38462	2.41612
	3.97683	1.21385
	3.35385	0.238308
	4.01698	1.04813
	3.596	3.58312
	3.86076	3.03867
	3.7492	3.189
	3.65545	1.43706
	3.65375	3.77856
	4.23498	0.667524
	3.72905	1.083
	3.61369	0.759104
	3.26353	0.681857
	3.4142	2.42977
	4.06699	0.962717
	3.77964	0.690756
	3.77545	3.10496
	3.96118	2.45647
	3.5824	1.09703
	3.29594	0.395486
	4.07733	0.494079
	4.26812	2.14741
	3.64223	0.318878
		0.8037
	3.12681	0.217634
	2.81361	0.320785
	3.13802	2.24065
	2.41073	2.51814
	3.29508	1.2951
	2.53963	0.158641
	2.7433	0.696002
	4.02634	0.129623
	3.48826	0.623483
	2.95164	1.41061
	3.14255	1.59347
	3.18552	1.16856
	4.675	0.212121
	3.73463	0.244368
	3.36702	0.245015
	2.82775	0.994764
	3.71098	0.26435
	2.84131	5.73326
	3.40201	0.130166
	1.93104	0.746748
	3.19585	0.840114
	2.8882	1.0625
	2.48451	1.01643
	3.201	1
	3.55646	0.928571
	3.01369	1.47027
	2.36626	2
	3.06721	0.8722
	3.94609	1.12447
	3.02449	0.031496
	3.63636	0.535948
	3.39441	3.1
	3.44531	0.256466
	3.07621	0.5
	3.09091	1.6875
	4.27778	0.341317
	4.68296	0.442424
	4.16129	0.819012
	4.52632	0.1
		3.4856
	4.21718	0.668821
	16.8333	2.77931
	4.16795	0.023256
	3.46757	1.8125
	3.72102	0.064474
	2.19888	4.03798
	2.61406	0.690476
	2.41041	0.46875
	2.44628	0.963111
	1.69903	2.4864
	2.43114	0.855683
	2.58307	3.61038
	2.64694	1.25
	1.15	1.96694
	1.0625	1.7693
	2.46154	2.32301
		0.579439
	3.40476	2.91965
	3.63907	0.150685
	3.7543	0.168994
	3.7967	0.361702
	5.25063	2.11075
	4.28487	3.19198
	2.25581	3.31417
	3.94947	0.162165
	2.38813	2.86073
	3.88701	3.0651
	3.86929	2.7509
	3.82904	1.19355
	3.98906	2.74748
	4.43146	3.05435
	3.94196	4.06097
	3.77101	0.617647
	3.96348	2.41176
	2	0.313281
	3.86984	1.56086
	3.96737	3.43255
	3.79182	0.962963
	3.62747	2.49298
	4.22606	3.36017
	3.89373	0.354961
	4.09863	3.12903
	3.6445	2.61569
	4.22684	0.164886
	4.4786	0.716931
	4.42082	2.37037
	4.01617	1.94629
	3.92733	1.00876
	4.18853	4.33505
	3.99029	4.6259
	4.50527	0.555919
	3.94301	3.03435
	3.51852	1.57143
	4.38769	3.33333
	1.28235	0.294338
	1.37126	1.0167
	10.3333	2.92225
	5.42799	1.5026
	4.34319	2.2184
	7.22667	2.46923
	4.50085	0.280057
	4.31187	4.6759
	4.37708	0.225161
	5.77164	0.281574
	8.5	1.52054
	1.29126	1.36478
	3.29167	1.56329
	4.11965	0.844156
	8.15789	0.5
	3.5	0.767203
	5.03091	0.988913
	18.5	0.675532
	8	0.722222
	4.13441	2.04738
	4.14286	3.18845
	13	2.01495
	33.1786	0.712272
	4.13016	1.31818
	4.59465	0.355294
	4.09061	0.683939
	3.96109	1.92512
	4.90861	1.4707
	4.464	3.56169
	6.07459	1.24138
	5.28309	0.159468
	18.6667	0.310367
	40	0.776495
	3.27116	3.41176
	5.45648	0.204533
	17	0.061224
	5.23529	1.71586
	5.96582	1.23003
	5.52592	2.57161
	4.68248	0.635611
	4.9372	2.55846
	4.59288	2.38028
	5.03582	1.38095
	4.74847	0.742857
	4.42857	2.57143
	20	2.88244
	4.14155	0.703704
	4.48452	0.607688
	14.2742	3.19355
	11.8971	0.627679
	4.30507	0.599065
	3.97071	2.50161
	16.75	1.92832
	1.47448	0.470464
	4.44524	1.35268
	1.54178	1.89184
	2.41379	1.85185
	1.1	0.695855
	2.66667	2.50655
	1.09646	0.069767
	7.125	1.78125
	1.61539	3.35744
	1.61607	1.73929
	2.40741	0.267241
	7.33288	0.636782
	4.58748	3.02778
	1.44779	1.26284
	1.52239	0.621235
	1.75212	2.95
	1.20989	1.39224
	1.79439	0.424901
	1.61224	0.460912
	2.85579	1.28763
	1.57692	0.118119
		1.54746
	2.04247	1.34487
	1.32143	0.545972
	1.60971	1.50969
	2.83606	0.425428
	1.53488	3.12115
	3.2972	0.960583
	5.8059	0.375087
	1.56098	0.401874
	1.85714	0.098143
	3.84885	0.047695
	6.0885	0.384236
	1.32759	0.051282
	3.20285	0.17603
	1.35714	0.171053
	1.87209	0.579753
	5.01275	0.071429
	2.73077	0.678074
	6.5	0.206413
	3.90658	0.255858
	6.80868	1.42929
	3.8	2.96125
	1	0.222954
	4.10254	0.645161
	5.93687	0.944444
		0.625293
	3.91858	5.45182
	4.24242	0.302082
	2.2	0.680355
	14.5746	2.79341
	3.14135	0.678571
	3.97306	0.945454
	3.6938	0.758621
	7.75	2.78571
	2.62474	0.896386
	3.93978	0.918182
	7.12574	3.89474
	4.99012	2.79129
	6.22574	0.072289
	8.83333	5.82353
	4.04228	0.397727
	4.02081	1.146
	5.84965	0.167548
	4.05694	1.05131
	4.29059	0.437909
	5.38566	1.01035
	3.34686	0.4375
	6.54935	3.78638
	7.12773	2.51906
	7.72607	0.51087
	5.00449	1.0423
	6.63883	1.47761
	8.46561	0.20612
	3.46266	0.904762
	3.4829	3.01585
	3.92235	1.41525
	6.80855	1.41595
	5.9163	0.267637
	4.784	0.215782
	3.50241	0.171838
	9.17448	1.12238
	59.7188	3.16534
	9.80852	2.01935
	3.84061	0.230425
	8.36111	0.032787
	3.39033	1.94712
	7.80448	0.065531
	6.56816	1.27521
	3.75758	0.220092
	8.35848	0.0625
	3.63537	0.921839
	5.22622	1.2428
	7.62266	1.67203
	11.8465	1.15157
	3.9526	1.42108
	31.0521	3.37537
	4.71061	0.517433
	5.39368	0.046875
	4.21239	2.23134
	9.04434	2.29555
	4.24809	0.047312
	4.57546	0.448276
	3.57793	1.18861
	9.8624	0.287129
	3.52825	0.456522
	7.2025	0.466667
	4.40412	1.61309
	2.90924	1.33335
	3.74573	0.789888
	8.23651	0.5
	2.80947	1.00405
	2.1	0.727273
	4.38909	1.0205
	2.30769	1.08155
	13.2128	0.071429
	1.3719	0.068182
	4.67412	1.34711
	3.02398	4.08108
	3.04813	4.50821
	3.07369	0.057692
	3.16501	0.171429
	2.90082	4.23254
	2.83479	4.09033
	3.00823	0
	3.00529	0.033333
	6.7037	0.057292
	2.96226	4.46597
	3.11011	0.074074
	7.32468	0.059172
	2.2973	0.090323
	3.67742	0.089286
	2.60562	1.5
	2.54583	2.15385
	2.9341	2.50156
	1.92857	0
	2.62392	1.30435
	2.60649	0
	2.16944	0.122715
	2.63095	0.148148
	2.1	0.110032
	1.59259	0.106825
	2.94227	0.12452
	2.16129	0.131783
	1.3106	0.166667
	2.67858	0.142857
	3.45084	0.1
	2.77974	0.162459
	2.67815	0.147505
	2.69861	0.090909
	2.24195	0
	4.96296	0.11413
	2.92641	0.04
	2.65955	0.167464
	2.84375	0.289063
	1.33333	0.174157
	2.52237	0.151101
	2.69948	1.43077
	2.96744	0.187359
	2.71229	0.0625
	2.52256	0.340909
	2.55755	0.219512
	3.02054	0.064516
	2.50774	0.313131
	2.44108	0.181818
	2.55874	0.909894
	2.80986	0.785714
	2.24248	0.425532
	3.12736	0.864078
	29	0.201729
	1.75	0.012821
	2.48672	0.236246
	1.87879	2.14493
	5.5	0.305709
	1.9697	0.20524
	1.77273	1.44
	2.4009	0.5
	1.58429	0.220408
	3.13766	0.27234
	1.5	1.52353
	2.31668	0.275591
	3.08939	0.386364
	1.91304	1.28571
	1.91791	2.08333
	2.44737	0.450704
	1.48485	2.25926
	2.54272	0.352518
	2.57282	0.112446
	1.61956	0.088246
	2.65699	0.531915
	3.2171	2.93541
	4.16667	0.947111
	1.38728	0.071429
	2.93965	0.071429
	2.56735	2.53518
	2.71552	0.538462
	3.44444	2.59808
	3.02016	0.068182
	4.72262	1.81266
	3.27725	0
	2.07997	1.76142
	3.10355	1.87686
	2.82896	0.319149
	1.23152	1.29972
	10.5	2.63878
	2.88705	0.121951
	1.27778	0.074074
	3.19621	0.13913
	2.16142	1.73194
	3.05582	1.54978
	3.17933	0.148624
	1.32787	1.13514
	3.66667	0.125127
	6.5	1.22168
	3.33523	1.07692
	1.86956	2.09091
	2.65916	1.675
	3.28561	0.284314
	3.56266	1.41667
	2.31351	2.42105
	3.30856	1.53961
	3.50535	0.25
	2.04836	0.677419
	3.11213	1.70588
	3.10126	1.64103
	3.28679	0.278689
	3.20668	1.04
	2.72763	3.50536
	2.92365	2.4
	3.27188	0.154762
	2.94437	1.82604
	3.04991	0.293333
	3.08424	0.470588
	2.61577	0.485294
	2.84536	0.722222
	3.05464	2.12441
	3.33348	0.657584
	3.33286	0.8
	3.64995	1.64832
	3.30397	2.46347
	2.68017	2.0737
	5.30588	2.53952
	2.45246	0.870968
	3.20011	1.50037
	4.42146	0.259259
	3.37884	2.8
	2.9309	1.28
	6	0.260684
	3.34745	0.388889
	4.185	0.904762
	2.76851	1.83077
	3.26692	1.41379
	3.40736	0.4375
	5.92988	2.58454
	3.32109	2.36921
	6.17249	1.23982
	3.21898	1.12228
	3.33567	0.317578
	3.45776	1.28571
	2.95255	0.892614
	3.70481	1.61539
	3.0897	1.73913
	3.3878	1.76923
	2.92037	1.80412
	3.20728	1.86364
	3.70023	1.25806
	3.04654	1.50667
	2.83083	2.20652
	3.25113	0.142857
	3.40263	1.18182
	3.17339	1.30556
	3.0759	0.25
	3.6073	1.81579
	4.88889	1.84722
	2.83517	0.39777
	3.27614	0.230769
	3.6716	0.264151
	3.36975	0.8
	2.75192	0.154328
	3.95235	1.76923
	3.25012	1.6087
	3.23426	2.32178
	3.30151	1.29506
	3.27691	2.04494
	2.86244	1.66667
	3.03153	1.36967
	2.6473	1.74416
	6.19287	2.57778
	3.47279	1.59722
	3.19985	1.54028
	3.59219	1.96721
	2.72627	0.409836
	3.46523	1.77465
	3.72816	1.72727
	2.30929	1.61539
	2.67236	1.96552
	3.24456	0.547368
	3.55368	1.84746
	3.36211	0.6
	5.07643	2.46154
	4.53645	1.34367
	3.28844	1.41667
	2.26019	1.90244
	3.66328	1.40878
	3.32415	1.53846
	3.53701	1.61905
	3.49964	1.91667
	5.65453	0.884058
	2.44763	1.55319
	1.79722	0.857143
	2.97087	0.666667
	3.13637	0.8
	2.87655	0.857143
	2.75835	0.296296
	3.42535	1.18182
	3.19342	1.09167
	4.03622	0.428571
	2.71394	1.03922
	2.90367	1.34343
	3.7901	0.360465
	2.26024	0.568989
	3.39648	0.853933
	3.3591	0.978261
	5.21687	1.05556
	3.40695	1.18182
	3.38403	0.607843
	3.50834	0.574324
	3.56911	1.00463
	3.21818	1.72723
	3.23432	0.652542
	9.90868	0.825688
	2.85568	0.8
	3.19736	0.714286
	4.92335	0.224138
	3.02889	0.042636
	5.10937	1.5757
	3.57775	1.60023
	2.99341	0.368421
	5.28726	0.981132
	2.93582	0.583333
	3.21475	0.5
	3.04456	0.626866
	3.57937	0.682927
	7.92133	0.786828
	3.18736	1.61236
	3.03529	0.263158
	3.39554	0.368421
	3.28802	1.5419
	2.81442	1.09396
	3.47404	0.340909
	2.91179	1.18
	3.42486	0.314754
	4.46529	0.243243
	4.47236	1.15789
	3.02362	0.713483
	9.2459	0.243243
	5.42282	0.412698
	7.36842	0.262255
	6.09984	0.601051
	3.36603	0.246767
	3.13696	0.939394
	4.05556	0.279946
	2.85284	0.389423
	2.96699	2.79592
	5.17746	1.51923
	2.75515	0.28
	5.06923	0.453465
	3.31774	0.466667
	3.71243	0.477612
	5	3.55155
	3.43359	0.485597
	4.91055	1.09615
	3.8597	0.240781
	5.72414	1.64286
	6.5	3.53982
	4.13904	2.09375
	3.87796	1.875
	4.61791	3.50086
	3.46288	3.71528
	3.09368	3.45142
	3.50614	3.60431
	2.44434	3.14783
	3.65642	0.409091
	2.972	1.5625
	3.22238	3.59701
	3.97446	2.78846
	6.45161	0.626087
	2.74567	2.25
	3.55207	1.04545
	3.02608	3.19175
	2.90804	2.85044
	3.31732	0.41573
	7.34337	3.15789
	6.28057	1.42953
	3.69506	3.0852
	3.70924	1.65636
	8.75944	3.53685
	2.96386	3.27612
	3.12644	0.304348
	3.82759	2.30159
	3.08868	0.454545
	4.57269	0.576923
	3.24914	2.44
	3.45413	1.975
	6.83692	0.382716
	4.30253	0.466667
	1.77494	0.408163
	2.93914	0.396591
	3.58784	0.364865
	3.47188	0.430894
	2.83977	0.596154
	2.79231	0.425
	4.06543	0.6
	6.80764	0.302326
	3.16769	0.25
	4.68012	0.4
	7.6506	0.55
	2.99822	0.362319
	3.60745	0.398268
	3.04529	0.456338
	3.22954	0.447368
	4.6044	0.427083
	2.90998	0.705882
	3.38496	0.305085
	3.71338	0.516129
	8.07692	0.258237
	4.42736	0.61516
	4.15677	0.074484
	2.15942	0.111111
	2.70506	0.285714
	3.96328	0.2397
	5.53533	0.25
	2.94954	0.297297
	3.32179	0.223118
	2.81121	0.169492
	2.71411	0.06
	2.80439	0.578947
	3.25973	0.381633
	4.39193	0.213115
	3.50034	0.489383
	3.59896	0.367265
	3.29118	0.529412
	3.14028	0.848485
	5.61268	0.303448
	2.58526	0.432099
	2.72906	0.241135
	4.04002	0.692308
	5.08611	0.065789
	3.04303	0.311111
	3.91059	0
	3.21966	1.39216
	4.15689	0.428571
	3.38827	0.196721
	3.42328	0.5
	5.56077	0.25
	2.7296	0.038462
	4.58555	0.307692
	4.22973	0.1
	2.82289	0
	3.48777	1.20865
	3.31609	0.325581
	3.46826	0.384615
	3.12325	0.067416
	3.04756	0.311475
	2.94202	0.325926
	4.11458	0.634146
	3.25783	0.010363
	4.6506	0.6
	2.09062	0.470588
	3.32455	0.233073
	2.85315	0.072727
	3.87597	0.299845
	2.83173	0.212766
	3.28816	0.135593
	4.66049	0.2
	3.35809	0.150838
	3.81907	0.397727
	6.23432	0.3
	3.19261	2.4627
	3.18383	0.1875
	3.21952	0.3
	2.95267	0.375
	3.67064	0.291339
	3.4564	2.61919
	5.12672	0.08
	2.66039	0.348178
	2.92336	2.58761
	2.76279	0.300585
	3.51713	0.300647
	2.87593	2.75935
	7.63889	0.5
	2.96667	0.248588
	2.90982	2.44802
	2.4504	0.363636
	3.04622	0.25538
	3.11153	0.166667
	3.80201	0.348739
	4.38684	0.299479
	3.3784	0.25
	4.18269	0.302632
	2.35079	0
	2.45506	0.403226
	5.99291	1.59091
	2.13154	0.381786
	6.27992	0.328642
	2.53445	0.083333
	3.53367	0.039801
	5.24468	0.232877
	5.21671	0.574751
	3.36599	0.323988
	3.18742	0.176471
	3.32759	0.319708
	3.49543	0.298947
	3.71445	0.296703
	2.87749	0.142857
	3.42491	0.35
	2.48077	0.439024
	2.65343	0.171569
	3.51879	0.348361
	3.21122	0.133333
	3.72487	2.118
	2.85757	3.70012
	2.77053	2.74329
	3.30439	1.84757
	3.33965	2.27909
	2.97717	2.6818
	3.42187	2.0973
	3.63152	0.087912
	3.74592	0.448276
	3.02672	4.58935
	3.4945	3.1162
	4.75274	3.50368
	7.70769	0.136585
	3.36736	0.714286
	3.243	3.5081
	3.22751	0
	2.54736	0.25
	2.52204	0.22
	4.74815	3.05901
	3.74231	0.145749
	4.79334	0.161808
	3.42152	3.52698
	0.77839	0.192308
	1.68927	1.90759
	2.83758	0.133858
	3.27788	4.65731
	3.8523	4.9
	3.01243	5.39344
	1.57983	5.63119
	3.64323	0.164534
	3.30579	2.67907
	4.71143	2.42199
	2.52505	0.157143
	3.835	0.127778
	3.57939	0.014706
	3.10665	0.382979
	5.90909	2.75235
	4.91252	2.85393
	3.83784	3.97273
	3.45297	2.5
	7.46392	0.234519
	2.95283	0
	7.7037	1.63147
	3.31738	2.93316
	4.17886	0.141769
	3.56111	0.066667
	3.46146	0.096552
	3.20279	2.93578
	4.02435	3.1
	4.27857	3.20386
	5.13095	4.5
	2.81883	1.63841
	3.26445	2.47395
	3.17968	3.5118
	9.34899	5.83333
	7.40625	2.48436
	5.52041	4.70272
	4.0867	3.27096
	4.27582	2.57241
	3.23503	1.84556
	2.59701	2.69784
	3.79881	3.15686
	2.56036	2.00423
	3.49284	2.01031
	2.82222	3.04545
	3.14488	1.69364
	2.93502	2.53261
	5.39494	1.64824
	3.59652	2.32483
	6.59516	1.26763
	1.94444	0.6833
	2.93033	0
	3.82367	3.26101
	3.72456	0.931112
	3.0251	0.14433
	3.80066	0.946227
	3.6052	1.00093
	2.82614	0.118012
	4.84364	1.63121
	2.87234	0.097378
	3.96023	0.236593
	3.50544	4.14607
	3.98088	2.7133
	3.27579	1.3748
	17.9252	1.31237
	4.97804	3.15585
	9.27028	1.17409
	4.34931	1.94388
	3.1954	0.214286
	1.37255	3.68067
	2.94809	1.25052
	2.71149	3.45455
	3.63113	0.107438
	3.67944	1.59009
	3.81721	2.37827
	3.66034	1.46105
	3.77555	2.22828
	7.61538	1.84503
	16.898	2.66667
	3.42908	3.29456
	5.20438	0.086957
	4.42739	1.18099
	4.81925	6.59259
	1.48276	3.62989
	3.45365	4.45413
	3.56536	1.62431
	3.29367	2.83871
	3.6391	2.78261
	3.56041	3.5221
	4.0835	0.801582
	2.86722	1.54001
	4.00754	1.04444
	7.44886	0.687366
	3.39348	0.111554
	3.61464	0.464286
	4.02536	1.37853
	4.02784	0.872727
	3.61691	0.4375
	2.94265	1.18182
	3.75553	5
	3.95343	1.79661
	3.48779	0.478261
	4.01382	3.28239
	3.69463	1.0256
	3.98321	4.9845
	3.94091	6.06433
	3.39091	1.43009
	4.01227	0.2
	5.62597	0.068627
	4.26701	1.79167
	4.19473	3
	4.98446	0.657858
	7.39079	1.97949
	2.91809	5.44444
	3.74227	0.439578
	3.61701	1.93983
	3.55327	1.77778
	3.36254	3.45455
	3.63884	2.05989
	4.39591	3.60722
	2.63299	2.76191
	3.93444	1.14851
	4.20472	1.93333
	3.68416	5.06757
	2.25909	5.77778
	20.7391	2.68394
	3.93036	4.44414
	3.39433	3.47971
	4.3633	3.22481
	7.1811	3.37374
	4.12714	2.83264
	4.14928	2.4
	2.76875	1.84
	3.52346	3.60594
	3.94281	1.38666
	4.15395	4.44068
	3.3629	2.46667
	4.0252	1.25721
	5.96313	2.8
	5.52241	4.7047
	4.09767	4.5375
	2.72771	1.4
	4.05722	4
	4.00317	2.84849
	5.02675	2.21661
	4.1004	3.33333
	3.97893	2.58868
	5.27567	4.4637
	2.78242	3.36986
	4.50923	1.29609
	3.94035	2.78
	3.70688	0.816483
	4.04121	0.176056
	3.51259	4.83784
	4.11594	4.41781
	4.06171	2.83997
	6.20645	2.95833
	4.01587	1.31368
	5.72519	1.57055
	4.67176	3.97745
	6.49254	1.42857
	22.5987	4.57623
	4.04831	0.714286
	2.51167	0.234043
	4.28084	4.34776
	4.26484	1.90266
	5.03694	0.996308
	16.1713	1.67512
	2.92578	1.83435
	4.23716	0.805394
	4.46385	2.05198
	4.49286	3.10734
	4.28484	0.267717
	3.79715	1.35714
	4.94816	0.227273
	4.35914	2.53333
	3.96005	2.04442
	2.55917	2.55556
	4.20019	3.31355
	11.9832	0.191083
	35.0968	0.180617
	4.78265	0.151515
	4.38479	4.48121
	3.97576	2.5616
	6.4831	0.63744
	4.0479	2.49896
	6.05479	3.33503
	4.93784	1.89661
	3.86991	2.72189
	6.7619	1.46937
	3.68262	2.377
	2.59601	1.40069
	5.28205	3.4117
	3.30402	0.301056
	2.79592	3.08163
	6.71393	2.09349
	5.13132	0.386364
	4.45228	1.38411
	3.9715	1.57734
	7.17404	0.859659
	4.37505	2.28942
	6.55646	0.173228
	5.87994	3.35009
	4.09081	2.41869
	3.81096	1.02262
	2.66922	4.5
	6.36073	1.4083
	6.4553	0.038462
	5.27092	2.10463
	3.74742	3.66667
	5.02229	3.95238
	9.42105	4.69302
	7.125	1.84211
	6.73545	2.8125
	4.69088	1.8881
	7.50591	4.93023
	4.12299	1.11828
	4.58596	3.04999
	0.582589	3.09091
	2.8256	1.72006
	5.58608	1.05263
	6.2561	0.888158
	4.50328	0.541009
	3.70062	6.88889
	6.93249	0.416667
	4.54511	1.96277
	22.3077	2.29335
	8.10749	1.625
	6.02583	3.69444
	5.81888	3.2815
	6.00398	1.10465
	6.74194	3.31673
	4.85931	2.96875
	5.44388	1.71639
	6.3875	1.5577
	4.40815	4.25
	8.80934	0.058537
	2.37667	0.597795
	7.95599	2.85714
	5.00917	5.44444
	2.00135	3.77778
	5.58187	2.78571
	7.84736	2.26751
	4.60989	1.90035
	6.3916	5.29855
	4.02163	4.93581
	2.34851	0.208202
	0.434586	4.04167
	6.57918	1.34675
	3.3645	1.96923
	3.17925	1.26481
	5.34391	1.909
	10.0788	2.17367
	5.68636	2.68218
	4.71723	1.17005
	5.49013	1.88685
	6.67345	3.5
	8.76623	0.64145
	4.29753	1.2129
	7.7109	5.05
	8.30694	1.64706
	2.04267	1.37194
	4.17985	1.1
	1.41361	1.84536
	7.19861	2.98408
	8.95346	3.58333
	7.67037	1.21939
	5.99911	0.915121
	13.9812	1.32121
	3.01831	3.90108
	8.57034	2.96134
	5.10417	4.19804
	6.89184	2.74689
	4.43198	1.71399
	2.31366	0.540238
	4.09253	3.42879
	4.94136	1.46211
	7.13045	4.25895
	4.36213	4.2815
	3.68318	1.02857
	3.8587	1.13731
	6.52137	0.714286
	10.4616	2.125
	4.92022	2.88235
	5.03148	1
	6.07845	4.1831
	4.01926	4.31818
	3.53238	3.66667
	4.03416	1.78898
	4.07815	1.07011
	6.98428	3.1081
	7.0515	3.60359
	5.88425	4.34748
	3.6019	0.91796
	4.02986	1.54224
	2.43076	4.387
	2.41365	2.48343
	4.60582	1.73349
	5.96631	1.39766
	5.46369	2.76534
	5.33569	1.79855
	4.38978	1.95699
	9.51282	1.47844
	2.42053	1.66795
	4.36326	4.64148
	5.39883	1.02506
	4.57608	3.32706
	6.69265	0.699646
	6.0198	3.1861
	4.42068	6.57143
	5.07666	1.43227
	4.98781	1.58029
	4.04492	2.55556
	6.52941	1.92091
	4.2905	1.49525
	4.19246	1
	3.85346	0.913044
	6.13109	1.43044
	5.47713	0.837209
	4.65367	1.15385
	5.65372	0.619349
	24	1.51629
	4.01384	3.71297
	4.36973	1.73749
	4.86766	0.05814
	5.43184	1.88664
	4.49868	2.30435
	4.48576	2.2
	1.86436	2.03077
	4.25009	2.31169
	4.74356	1.47651
	4.62115	0.629047
	5.54049	4.01311
	3.84209	0.769231
	4.63776	2.97802
	4.18665	3.30488
	4.29052	0.743618
	2.52933	1.54546
	4.46947	1.52449
	9.16216	0.590909
	4.3022	0.089286
	5.48817	1.2963
	2.62712	0.350304
	5.05296	2
	20.6129	1.62414
	11.7767	2.61017
	4.89357	1.47131
	5.49408	1.06968
	5.78571	3.90092
	6.2355	2.03125
	5.16342	1.63763
	2.58604	3.26883
	7.7598	1.99079
	4.40051	1.08108
	3.91747	2.20697
	4.31424	1.41176
	5.44742	3.71429
	4.04156	1.49269
	4.01036	1.25074
	5.7093	1.56789
	8.27469	5.97443
	2.70088	2.55102
	4.03324	3.03023
	4.55957	1.16788
	7.5336	1.3625
	2.72028	1.64214
	4.79301	0.057895
	5.81138	3.78283
	5.50651	0.40861
	4.49291	2.69305
	3.21653	1.28541
	5.66627	1.30663
	10.6733	0.999629
	4.77884	2.25068
	17.8667	3.75
	5.1374	2.00717
	5.1846	0.630937
	4.04718	4.34694
	5.51596	2.44681
	2.44624	1.26964
	4.64676	4.14108
	6.58539	2.59375
	5.27303	1.67175
	4.49979	3
	5.61702	3.42114
	9.19455	2.68687
	3.8691	1.25985
	4.14324	3.74992
	2.90327	1.67944
	8.09375	2.83333
	4.66457	2.57143
	32.8518	1.146
	9.27119	1.2761
	4.16767	1.35067
	4.40439	1.76548
	10.6083	0.908557
	5.31832	2.46055
	4.89182	2.70629
	4.49871	3.86782
	5.67146	1.94273
	3.02953	1.59089
	3.8986	4.56441
	4.11945	3.14062
	5.52702	3.54762
	4.2514	0.933445
	4.79818	3.15385
	11.5905	3.36364
	3.95575	1.35101
	4.15984	5.78569
	3.31366	1.07692
	2.35704	1.22222
	2.76002	1.28846
	3.94063	1.73124
	2.24935	2.08633
	4.8776	1.75758
	5.40877	2.74422
	4.43795	2.40131
	2.6863	0.804083
	4.52524	2.40154
	5.52483	5.54299
	3.42197	3.24661
	8.4	0.522772
	4.47283	3.69231
	1.54168	1.70345
	4.16413	3.17702
	4.33326	5.66626
	4.18215	3.3913
	2.69775	3.45763
	3.26724	0.709466
	5.2994	5.5196
	16.5827	4.70404
	6.49196	0.274137
	4.42421	4.06977
	2.54653	2.2398
	3.73895	1.37729
	4.67079	3.3243
	4.87611	0.519816
	2.44416	0.278488
	11.8148	4.49892
	4.35648	1.06327
	3.84708	1.44226
	1.99706	2.07554
	5.08924	4.11227
	2.26988	3.88154
	7.26531	1.77526
	4.38444	3.20095
	4.88147	3.97566
	2.19677	3.72365
	5.0361	0.254575
	5.02431	1.41157
	3.63904	1.75562
	4.6688	1.2956
	1.67033	4.75807
	12.8155	1.92137
	4.61368	2.83372
	5.54688	0.240303
	4.29762	1.98077
	2.97991	1.08889
	4.51546	0.782232
	5.58479	3.5443
	14.3684	1.0597
	10.4947	0.418312
	9.39535	2.38571
	4.33613	1.08519
	3.92467	4.94255
	4.03291	1.059
	4.56402	2.34605
	9.91667	4.54731
	5.01341	4.58851
	3.85519	1.21998
	4.03541	3.3845
	4.0444	6.04706
	3.91158	6.9
	4.15873	2.02379
	7.83333	1.24134
	5.77658	3.71955
	4.13267	5.93127
	18.6471	1.45576
	5.02897	4.28188
	4.69613	2.775
	4.13599	2.06803
	4.13769	4.35981
	5.004	2.05856
	7.60606	4.59519
	4.86329	2.2159
	3.77815	3.06913
	5.29864	1.64221
	5.93004	1.25722
	3.88372	2.49045
	6.66929	1.65904
	4.51736	3.2215
	10.0514	6.21819
	5.55531	0.049799
	5.85574	4.17768
	5.26945	1.53537
	5.7275	1.8515
	5.65023	2.1184
	6.05828	3.241
	5.97361	1.61739
	4.65754	6.19217
	9.71495	2.72734
	6.28914	1.80598
	3.21232	1.52053
	5.3336	1.11624
	4.5801	1.50756
	6.40924	0.064815
	5.49145	0.144737
	5.90966	1.39796
	3.53296	5.50275
	11.7545	0.240741
	4.33694	0.045161
	3.71113	0.059406
	3.48585	0.032923
	6.72115	0.015152
	6.92736	0.041513
	64.7619	1.27778
	4.61696	2.36062
	5.76228	3.24456
	6.08663	3.05401
	3.35797	0.08
	4.00483	0.052083
	2.78652	0.090909
	9.33333	0.235294
	4.29235	0.864
	1.53913	2.85114
	2.89676	1.87406
	3.91129	0.194444
	2.88936	1.73684
	7.33561	1.55102
	4.36762	1.25
	2.95761	2.53889
	6.89014	3.33341
[truncated: 2,089 more rows]
